# Supplementary material for: Identification of biomarkers that distinguish chemical contaminants based on gene expression profiles
Source: BMC Genomics. 2014 Mar 31;15:248. doi: 10.1186/1471-2164-15-248 (PMC4051169; doi:10.1186/1471-2164-15-248)
Supplement: Additional file 1: Table S1 — Chemical classes and their contained compounds. [file 1471-2164-15-248-S1.XLSX]

## Sheet: ClassTable
Supplementary Table 1 Chemical classes and their contanined compounds
Class	Compound	Instance Number
Anti-microbial	Cyclosporin A	3
	Penicillin-G	3
	Spectromycin	3
C	Control	133
CANCER-RELATED DRUGS	Methotrexate	12
	Camptothecin	3
	Cyclophosphamide	3
	Cytochalasin	3
	DIM	3
	Doxorubicin	3
	Etoposide	3
	Vinblastine sulfate	3
ENERGETICS	2,4,6-TNT	3
	2,4-diamino-6-nitrotoluene	3
	2,4-DNT	3
	2,6-DNT	3
	2-amino-4,4-DNT	3
	2-amino-4,6-DNT	3
	4-amino-2,6-DNT	3
	CL-20	3
	HMX	3
	MNX	3
	RDX	3
	TNB	3
	TNX	3
Halogenated Contaminants	PCB	3
	TBDD	3
	TCDD	3
HORMONES & ENDOCRINE DISRUPTORS	Glucagon	9
	Aldosterone	3
	Atrazine	3
	Bisphenol A	3
	Cortisone	3
	EE2	3
	Genistein	3
	Metyrapone	3
	Nonylphenol	3
	Perchlorate	3
	Spironolactone	3
INFLAMMATORY MEDIATORS	Acetominophen	9
	Aspirin	3
	Ibuprofen	3
	IL-3	3
	LPS	3
	TNFa	3
LIPID MEDIATORS & PEROXISOMAL MEDIATORS	Amiodarone	3
	Atorvastatin	3
	Bezafibrate	3
	Chlorpheniramine	3
	Clofibrate	3
	DEHP	3
	Fenoprofen	3
	Indomethacin	3
	Lovastatin	3
	PFAA-PFOA	3
	PFDA	3
	Rosiglitazone	3
	Troglitazone	3
	WY	3
METALS	Chromium	12
	Arsenic	9
	Cadmium	3
	Copper	3
	Lead	3
	Nickel	3
	Selenium	3
	Tungsten	3
	Zinc	3
Oxidative Stress	Carbon tetrachloride	12
	Dinitrophenol	3
	Ethoxyquin	3
	Hydroxynonenal	3
	Oltipraz	3
	Paraquat	3
	Pentachlorophenol	3
	Trichloroethylene	3
Pesticides	DIMP	9
	DDT	3
	Methoxychlor	3
	Permethrin	3
	Piperonyl Butoxide	3
	Toxaphene	3
POLYAROMATIC HYDROCARBONS	Bap	12
	Beta-naphthoflavone	12
	Anthracene	3
	Fluoranthene	3
	Methylcholanthrene	3
	Naphthalene	3
PPCPs	MethylCaproate	11
	Phenytoin	9
	4-Bromopheny phenyl ether	3
	Chlorpromazine	3
	Chlorpyrifos	3
	DEET	3
	Fipronil	3
	Musk-xylene	3
	Phenobarbital	3
PXR MEDIATORS	Clotrimazole	3
	Dexamethasone	3
	Hyperforin	3
	Ketoconazole	3
	PCN	3
	Rifampicin	3
	SR12813	3
	Tamoxifen	3
	Taxol	3
		531
