# Supplementary material for: Identification of biomarkers that distinguish chemical contaminants based on gene expression profiles
Source: BMC Genomics. 2014 Mar 31;15:248. doi: 10.1186/1471-2164-15-248 (PMC4051169; doi:10.1186/1471-2164-15-248)
Supplement: Additional file 2: Table S2 — Compounds and their existing mechanism and toxic effects. [file 1471-2164-15-248-S2.XLSX]

## Sheet: PubChem & HSDB categories
Supplementary Table 2 Compounds and their exising mechanism and toxic effets
Compound	Class	MW	Mechanisms and toxic effect	Secondary mechanisms	Third mechanisms	Fourth mechanisms	Fifth mechanims
Cyclosporin A	Anti-microbial	1202.61	immunosuppressive agent	antifungal agent	Dermatological agent	enzyme inhibitor	antirheumatic agent	kidney toxicity
Penicillin-G	Anti-microbial	334.39	antibacterial agent	anaphylaxis agent	bacterial product
Spectromycin	Anti-microbial	332.35	antibacterial agent	bacterial product
Camptothecin	CANCER-RELATED DRUGS	348.35	DNA topoisomerase I inhibitor	phytogenic antineoplastic agent	plant-derived
Cyclophosphamide	CANCER-RELATED DRUGS	261.09	antineoplastic agent	immunosuppressive agent	antirheumatic agent	mutagen	myeloablative agent	sterilizer	teratogen	carcinogen
Cytochalasin	CANCER-RELATED DRUGS	477.63	actin polymerization inhibitor	genotoxicity	HIV-1 protease inhibitor
DIM	CANCER-RELATED DRUGS	246.31	plant-derived	phytogenic antineoplastic agent
Doxorubicin	CANCER-RELATED DRUGS	543.52	DNA intercalation	oxidative stress (ROS hydroxyl radical)	antibiotic	fungal metabolite
Etoposide	CANCER-RELATED DRUGS	588.56	DNA topoisomerase II inhibitor	phytogenic antineoplastic agent	plant-derived
Methotrexate	CANCER-RELATED DRUGS	454.44	folic acid metabolism inhibitor	tetrahydrofolate dehydrogenase inhibitor	antimetabolite	Steatosis and fibrosis	antirheumatic agent	dermatologic agent	enzyme inhibitor	folic acid antagonist	immunosuppressive agent	antirheumatic agent	nucleic acid synthesis inhibitor	antineoplastic agent
Vinblastine sulfate	CANCER-RELATED DRUGS	810.97	mitosis inhibitor	phytogenic antineoplastic agent	tubulin modulator	plant-derived
24DNT	ENERGETICS		nitroaromatic
26DNT	ENERGETICS		nitroaromatic
2-amino-4,4-DNT	ENERGETICS		nitroaromatic
2-amino-4,6-DNT	ENERGETICS		nitroaromatic
4-amino-2,6-DNT	ENERGETICS		nitroaromatic
CL-20	ENERGETICS		nitroaromatic
diamino_nitrotoluene	ENERGETICS		nitroaromatic
HMX	ENERGETICS		nitroaromatic
MNX	ENERGETICS		nitroaromatic
RDX	ENERGETICS		nitroaromatic
TNB	ENERGETICS		nitroaromatic
TNT	ENERGETICS		nitroaromatic
TNX	ENERGETICS		nitroaromatic
PCB	Halogenated Contaminants		AhR nuclear receptor agonist
TBDD	Halogenated Contaminants	499.77	AhR nuclear receptor agonist	cytochrome P450 inducer	carcinogen
TCDD	Halogenated Contaminants	321.97	AhR nuclear receptor agonist	cytochrome P450 inducer	teratogen
Aldosterone	HORMONES&ENDOCRINE DISRUPTORS	360.44	mineralocorticoid nuclear receptor agonist	osmoregulation	mineralocorticoid
Atrazine	HORMONES&ENDOCRINE DISRUPTORS	215.68	herbicide
Bisphenol A	HORMONES&ENDOCRINE DISRUPTORS	228.29	ER nuclear receptor agonist	free radical scavenger
Cortisone	HORMONES&ENDOCRINE DISRUPTORS	360.44	glucocorticoid nuclear receptor agonist	glucocorticoid	anti-inflammation
EE2	HORMONES&ENDOCRINE DISRUPTORS	272.38	ER nuclear receptor agonist
Genistein	HORMONES&ENDOCRINE DISRUPTORS	270.24	isoflavanoid	protein tyrosine kinase inhibitor	topoisomerase II inhibitor	anticarcinogenic agent	protein kinase inhibitor	phytoestrogen	ER nuclear receptor agonist	plant-derived
Glucagon	HORMONES&ENDOCRINE DISRUPTORS	3482.75	glucagon receptor agonist	glycogen mobilizer	hepatic phosphorylase activator	glycogenolysis
Metyrapone	HORMONES&ENDOCRINE DISRUPTORS	226.27	glucocorticoid nuclear receptor agonist	steroid 11-beta-monooxygenase inhibitor	antimetabolite
Nonylphenol	HORMONES&ENDOCRINE DISRUPTORS	220.35	narcosis	ER nuclear receptor agonist
Spironolactone	HORMONES&ENDOCRINE DISRUPTORS	416.57	mineralocorticoid nuclear receptor antagonist	diuretic	aldosterone antagonist
Acetominophen	INFLAMMATORY MEDIATORS	151.16	NSAID	analgesic	anti-inflammatory agent	liver damage	kidney damage	blood cell damage
Aspirin	INFLAMMATORY MEDIATORS	180.16	NSAID	cyclooxygenase inhibitor	platelet aggregation inhibitor	fibrinolytic agent	anti-inflammatory agent
Ibuprofen	INFLAMMATORY MEDIATORS	206.28	NSAID	cyclooxygenase inhibitor	anti-inflammatory agent
IL-3	INFLAMMATORY MEDIATORS		pro-inflammatory agent
LPS	INFLAMMATORY MEDIATORS	4899.92	pro-inflammatory agent
TNFa	INFLAMMATORY MEDIATORS	295.66	pro-inflammatory agent
Amiodarone	LIPID MEDIATORS&PEROXISOMAL MEDIATORS	645.31	phospholipidosis	antianginal agent	antiarrhythmic agent	Na, K-ATPase inhibitor	enzyme inhibitor	vasodilator agent	adrenergic inhibitor	Kidney toxicity	K voltage-gated channel inhibitor
Atorvastatin	LIPID MEDIATORS&PEROXISOMAL MEDIATORS	558.64	HMG-CoA reductase inhibitor	anticholesteremic agent
Bezafibrate	LIPID MEDIATORS&PEROXISOMAL MEDIATORS	361.82	PPARa,d,g receptor agonist	antilipidemic agent	peroxisomal proliferation
Chlorpheniramine	LIPID MEDIATORS&PEROXISOMAL MEDIATORS	390.86	histamine H1 antagonist	phospholipidosis	antihistamine agent	antipruritic	anti-allergic agent
Clofibrate	LIPID MEDIATORS&PEROXISOMAL MEDIATORS	242.7	PPARa receptor agonist	antilipidemic agent	anticholesteremic agent	peroxisomal proliferation
DEHP	LIPID MEDIATORS&PEROXISOMAL MEDIATORS	390.56	PPARa nuclear receptor	peroxidation proliferation	liver toxicity	hepatomegaly	testes toxicity	thyroid toxicity	ovary toxicity	kidney toxicity	blood toxicity	teratogen	carcinogen
Fenoprofen	LIPID MEDIATORS&PEROXISOMAL MEDIATORS	242.27	NSAID	anti-inflammatory agent	cyclooxygenase inhibitor	peroxisomal proliferation
Indomethacin	LIPID MEDIATORS&PEROXISOMAL MEDIATORS	357.79	NSAID	cyclooxygenase inhibitor	polymorphonuclear leukocyte motility inhibitor	cardiovascular agent	gout suppressant	tocolytic agent	peroxisomal proliferation
Lovastatin	LIPID MEDIATORS&PEROXISOMAL MEDIATORS	404.54	HMG-CoA reductase inhibitor	fungal metabolite	anticholesteremic agent
PFAA-PFOA	LIPID MEDIATORS&PEROXISOMAL MEDIATORS	414.07	peroxisomal proliferator
PFDA	LIPID MEDIATORS&PEROXISOMAL MEDIATORS	514.08	plasticizer
Rosiglitazone	LIPID MEDIATORS&PEROXISOMAL MEDIATORS	357.43	PPARg nuclear receptor agonist	hypolipidemic agent
Troglitazone	LIPID MEDIATORS&PEROXISOMAL MEDIATORS	441.54	PPARg nuclear receptor agonist	hypoglycemic agent	antineoplastic agent	fibrinolytic agent	platelet aggregation inhibitor	vasodilator agent
WY	LIPID MEDIATORS&PEROXISOMAL MEDIATORS	323.8	PPARa nuclear receptor agonist	peroxidation proliferation	anticholesteremic agent	carcinogen	mutagen
Perchlorate	MERIT WATCHLIST CHEMS(hormone)	122.44	thyroid hormone disruption	methemoglobinemia	erythrolytic agent	kidney toxicity
Trichloroethylene	MERIT WATCHLIST CHEMS(oxdiative stress)	131.39	anesthetic	cardiac toxicity	CNS toxicity	carcinogen	peroxisomal proliferation
Arsenic	METALS			uncouples oxidative phosphorylation
Cadmium	METALS			bound to metallothionine, liver & kidney toxin
Chromium	METALS		occupational lung carcinogen	inhibits mitochondrial respiration
Copper	METALS
Lead	METALS
Nickel	METALS			carcinogen
Selenium	METALS			hepatotoxicant
Tungsten	METALS
Zinc	METALS
Carbon tetrachloride	Oxidative Stress	153.82	lipid peroxidation	liver toxicity	kidney toxicity	free radical production	embryo toxicity	carcinogen
Dinitrophenol	Oxidative Stress	184.11	uncouples oxidative phosphorylation	increased metabolic rate	hyperpyrexia	nitroaromatic
Ethoxyquin	Oxidative Stress	217.31	antioxidant
Hydroxynonenal	Oxidative Stress	156.22	cross-linking reagent	cysteine proteinase inhibitor
Oltipraz	Oxidative Stress	226.34	antiviral agent	antihelmentic agent	anticarcinogenic agent	reverse transcriptase inhibitor
Paraquat	Oxidative Stress	408.45	herbicide	carcinogen	liver toxicity	kidney toxicity	lung toxicity	oxidative stress (ROS hydroxyl radical)	redox cycling
Pentachlorophenol	Oxidative Stress	266.34	herbicide	insecticide	enzyme inhibitor	pesticide	uncouples oxidative phosphorylation	carcinogen
DDT	Pesticides	354.49	insecticide	sodium ion channel activator	CNS toxicity	carcinogen	reproductive toxicity
DIMP	Pesticides	180.18	anti-cholinesterase agent	CNS toxicity	VX surrogate	organophosphate
Methoxychlor	Pesticides	345.65	insecticide	ER nuclear receptor agonist	endocrine disruption
Permethrin	Pesticides	391.29	insecticide	plant-derived	enzyme inhibitor	carcinogen	CNS toxicity
Piperonyl Butoxide	Pesticides	338.44	pesticide synergist	cytochrome P450 inhibitor	esterase inhibitor
Toxaphene	Pesticides	411.79	lung toxicity	CNS toxicity	kidney toxicity	carcinogen
Anthracene	POLYAROMATIC HYDROCARBONS	178.23	AhR nuclear receptor agonist	Cytochrome P450 inducer
Bap	POLYAROMATIC HYDROCARBONS	252.31	AhR nuclear receptor agonist	Cytochrome P450 inducer	carcinogen	mutagen	DNA intercalation
Beta-naphthoflavone	POLYAROMATIC HYDROCARBONS	272.3	AhR nuclear receptor agonist	Cytochrome P450 inducer	enzyme inhibitor	anticarcinogenic agent
Fluoranthene	POLYAROMATIC HYDROCARBONS	202.25	AhR nuclear receptor agonist	Cytochrome P450 inducer	enzyme inhibitor	carcinogen
Methylcholanthrene	POLYAROMATIC HYDROCARBONS	268.35	AhR nuclear receptor agonist	Cytochrome P450 inducer	carcinogen	Glucocorticoid receptor agonist
Naphthalene	POLYAROMATIC HYDROCARBONS	128.17	AhR nuclear receptor agonist	hematological toxicity	hemolytic anemia
4-Bromopheny phenyl ether	PPCPs	249.1
Chlorpromazine	PPCPs	318.86	Phospholipidosis	Dopamine receptor agonist	antipsychotic agent	dopamine receptor antagonist	antiemetic agent	adrenergic inhibitor	cholinergic inhibitor	histamine receptor inhibitor	serotonin receptor inhibitor	hematological toxicity
MethylCaproate	PPCPs	130.18	sarin surrogate	organophosphate
Musk-xylene	PPCPs	297.26	nitroaromatic	carcinogen	cytochrome P450 inducer
Phenobarbital	PPCPs	232.24	CAR nuclear receptor agonist	cytochrome P450 inducer	anticonvulsant agent	hypnotic and sedatives	excitatory amino acid antagonist	GABA modulator
Phenytoin	PPCPs	252.27	anticonvulsant agent	anti-arrhythmatic agent	muscle relaxant
Chlorpyrifos	PPCPs(pesticide)	350.59	cholinesterase inhibitor	CNS toxicity	insecticide	uncouples oxidative phosphorylation	endocrine disruption	reproductive toxicity	developmental toxicity
DEET	PPCPs(pesticide)	191.27	insect repellant
Fipronil	PPCPs(pesticide)	437.15	insecticide	GABA receptor inhibitor	glutamate-gated chloride channel inhibitor	ER nuclear receptor agonist
Clotrimazole	PXR MEDIATORS	344.84	PXR nuclear receptor agonist	sterol 14-demethylase inhibitor	antifungal agent	cytochrome P450 inhibitor
Dexamethasone	PXR MEDIATORS	392.46	PXR nuclear receptor agonist	glucocorticoid receptor agonist	anti-inflammatory agent	antiemetic agent	antineoplastic agent	antirheumatic agent	cytochrome P450 inducer
Hyperforin	PXR MEDIATORS	536.78	PXR nuclear receptor agonist	plant-derived	cytochrome P450 inducer
Ketoconazole	PXR MEDIATORS	531.43	PXR nuclear receptor agonist	glucocorticoid antagonist	antifungal agent	liver toxicity	steroidogenesis inhibitor	cytochrome P450 inhibitor
PCN	PXR MEDIATORS	341.49	PXR nuclear receptor agonist	cytochrome P450 inducer
Rifampicin	PXR MEDIATORS	822.94	PXR nuclear receptor agonist	RNA polymerase inhibitor	bacterial product	antibiotic agent	liver toxicity	teratogen	cytochrome P450 inducer
SR12813	PXR MEDIATORS	504.53	PXR nuclear receptor agonist
Tamoxifen	PXR MEDIATORS	371.51	PXR nuclear receptor agonist	ER nuclear receptor antagonist	antineoplastic agent	ER nuclear receptor agonist	bone density conservation agent
Taxol	PXR MEDIATORS	853.91	PXR nuclear receptor agonist	plant-derived	phytogenic antineoplastic agent	tubulin modulator	mitotic inhibitor
