# Supplementary material for: Identification of biomarkers that distinguish chemical contaminants based on gene expression profiles
Source: BMC Genomics. 2014 Mar 31;15:248. doi: 10.1186/1471-2164-15-248 (PMC4051169; doi:10.1186/1471-2164-15-248)
Supplement: Additional file 3: Table S3 — 300 markers to distinguish 14 classes. [file 1471-2164-15-248-S3.XLSX]

## Sheet: Sheet1
Additional file 3: Table S3 in vitro experimental design
Sample name	organism	compounds/dose	dose	time	tissue	gender	molecule	label	description	platform
11_c_90-1.txt	Rattus Norvegicus	Solvent Control set11 (DMSO)_1		24h	primary rat hepatocytes, rtNHeps	Male	Total RNA	CY3	Gene Expression after 24h exposed to 11_control set_90-1 in rat liver cell	GPL4135
11_Fenoprofen_90-1.txt	Rattus Norvegicus	Fenoprofen (calcium salt hydrate)_3	30 ppm	24h	primary rat hepatocytes, rtNHeps	Male	Total RNA	CY3	Gene Expression after 24h exposed to 11_Fenoprofen_90-1 in rat liver cell	GPL4135
11_Indomethacin_90-1.txt	Rattus Norvegicus	Indomethacin_3	10 ppm	24h	primary rat hepatocytes, rtNHeps	Male	Total RNA	CY3	Gene Expression after 24h exposed to 11_Indomethacin_90-1 in rat liver cell	GPL4135
11_Troglitazone_90-1.txt	Rattus Norvegicus	Troglitazone_2	3 ppm	24h	primary rat hepatocytes, rtNHeps	Male	Total RNA	CY3	Gene Expression after 24h exposed to 11_Troglitazone_90-1 in rat liver cell	GPL4135
12_c_90-1.txt	Rattus Norvegicus	Solvent Control set12 (DMSO)_3		24h	primary rat hepatocytes, rtNHeps	Male	Total RNA	CY3	Gene Expression after 24h exposed to 12_control set_90-1 in rat liver cell	GPL4135
12_PFAA-PFOA_90-1.txt	Rattus Norvegicus	PFAA/PFOA (Perfluorooctanoic acid)_2	30 ppm	24h	primary rat hepatocytes, rtNHeps	Male	Total RNA	CY3	Gene Expression after 24h exposed to 12_PFAA/PFOA_90-1 in rat liver cell	GPL4135
12_Aspirin_90-1.txt	Rattus Norvegicus	Aspirin_1	30 ppm	24h	primary rat hepatocytes, rtNHeps	Male	Total RNA	CY3	Gene Expression after 24h exposed to 12_Aspirin_90-1 in rat liver cell	GPL4135
12_Ibuprofen_90-1.txt	Rattus Norvegicus	Ibuprofen_3	30 ppm	24h	primary rat hepatocytes, rtNHeps	Male	Total RNA	CY3	Gene Expression after 24h exposed to 12_Ibuprofen_90-1 in rat liver cell	GPL4135
18_Clotrimazole_90-1.txt	Rattus Norvegicus	Clotrimazole_2	1 ppm	24h	primary rat hepatocytes, rtNHeps	Male	Total RNA	CY3	Gene Expression after 24h exposed to 18_Clotrimazole_90-1 in rat liver cell	GPL4135
18_c_90-1.txt	Rattus Norvegicus	Solvent Control (DMSO)_1		24h	primary rat hepatocytes, rtNHeps	Male	Total RNA	CY3	Gene Expression after 24h exposed to 18_control set_90-1 in rat liver cell	GPL4135
18_Camptothecin_90-1.txt	Rattus Norvegicus	Camptothecin_1	10 ppb	24h	primary rat hepatocytes, rtNHeps	Male	Total RNA	CY3	Gene Expression after 24h exposed to 18_Camptothecin_90-1 in rat liver cell	GPL4135
18_Vinblastine-sulfate_90-1.txt	Rattus Norvegicus	Vinblastine, sulfate_3	10 ppm	24h	primary rat hepatocytes, rtNHeps	Male	Total RNA	CY3	Gene Expression after 24h exposed to 18_Vinblastine- sulfate_90-1 in rat liver cell	GPL4135
19_c_90-1.txt	Rattus Norvegicus	Solvent Control (DMSO)_1		24h	primary rat hepatocytes, rtNHeps	Male	Total RNA	CY3	Gene Expression after 24h exposed to 19_control set_90-1 in rat liver cell	GPL4135
19_4-Bromophenyl_90-1.txt	Rattus Norvegicus	4-Bromophenyl phenyl ether_2	10 ppm	24h	primary rat hepatocytes, rtNHeps	Male	Total RNA	CY3	Gene Expression after 24h exposed to 19_4-Bromophenyl_90-1 in rat liver cell	GPL4135
19_DEET_90-1.txt	Rattus Norvegicus	DEET_1	10 ppm	24h	primary rat hepatocytes, rtNHeps	Male	Total RNA	CY3	Gene Expression after 24h exposed to 19_DEET_90-1 in rat liver cell	GPL4135
19_Fipronil_90-1.txt	Rattus Norvegicus	Fipronil_3	3 ppm	24h	primary rat hepatocytes, rtNHeps	Male	Total RNA	CY3	Gene Expression after 24h exposed to 19_Fipronil_90-1 in rat liver cell	GPL4135
20_Ethoxyquin_90-1.txt	Rattus Norvegicus	Ethoxyquin_1	3 ppm	24h	primary rat hepatocytes, rtNHeps	Male	Total RNA	CY3	Gene Expression after 24h exposed to 20_Ethoxyquin_90-1 in rat liver cell	GPL4135
20_c_90-1.txt	Rattus Norvegicus	Solvent Control (DMSO)_3		24h	primary rat hepatocytes, rtNHeps	Male	Total RNA	CY3	Gene Expression after 24h exposed to 20_control set_90-1 in rat liver cell	GPL4135
20_Oltipraz_90-1.txt	Rattus Norvegicus	Oltipraz_2	3 ppm	24h	primary rat hepatocytes, rtNHeps	Male	Total RNA	CY3	Gene Expression after 24h exposed to 20_Oltipraz_90-1 in rat liver cell	GPL4135
20_2-4-Dinitrophenol_90-1.txt	Rattus Norvegicus	2,4-Dinitrophenol_3	1 ppm	24h	primary rat hepatocytes, rtNHeps	Male	Total RNA	CY3	Gene Expression after 24h exposed to 20_2-4-Dinitrophenol_90-1 in rat liver cell	GPL4135
MethylCaproate_C_11-1.txt	Rattus Norvegicus	Methyl Caproate_Con-3		24h	primary rat hepatocytes, rtNHeps	Male	Total RNA	CY3	Gene Expression after 24h exposed to MethylCaproate_control set_11-1 in rat liver cell	GPL4135
MethylCaproate_L_11-1.txt	Rattus Norvegicus	Methyl Caproate_1-1	1 ppm	24h	primary rat hepatocytes, rtNHeps	Male	Total RNA	CY3	Gene Expression after 24h exposed to MethylCaproate_L_11-1 in rat liver cell	GPL4135
MethylCaproate_H_11-1.txt	Rattus Norvegicus	Methyl Caproate_10-2	10 ppm	24h	primary rat hepatocytes, rtNHeps	Male	Total RNA	CY3	Gene Expression after 24h exposed to MethylCaproate_H_11-1 in rat liver cell	GPL4135
Cr_C_11-1.txt	Rattus Norvegicus	Chromium (sodium chromate)_Con-1		24h	primary rat hepatocytes, rtNHeps	Male	Total RNA	CY3	Gene Expression after 24h exposed to Cr_control set_11-1 in rat liver cell	GPL4135
Cr_L_11-1.txt	Rattus Norvegicus	Chromium (sodium chromate)_0.03-1	0.03 ppm	24h	primary rat hepatocytes, rtNHeps	Male	Total RNA	CY3	Gene Expression after 24h exposed to Cr_L_11-1 in rat liver cell	GPL4135
Cr_H_11-1.txt	Rattus Norvegicus	Chromium (sodium chromate)_0.3-3	0.3 ppm	24h	primary rat hepatocytes, rtNHeps	Male	Total RNA	CY3	Gene Expression after 24h exposed to Cr_H_11-1 in rat liver cell	GPL4135
CCl4_C_11-1.txt	Rattus Norvegicus	Carbon tetrachloride_Con-3		24h	primary rat hepatocytes, rtNHeps	Male	Total RNA	CY3	Gene Expression after 24h exposed to CCl4_control set_11-1 in rat liver cell	GPL4135
CCl4_L_11-1.txt	Rattus Norvegicus	Carbon tetrachloride_1-3	1 ppm	24h	primary rat hepatocytes, rtNHeps	Male	Total RNA	CY3	Gene Expression after 24h exposed to CCl4_L_11-1 in rat liver cell	GPL4135
CCl4_H_11-1.txt	Rattus Norvegicus	Carbon tetrachloride_10-3	10 ppm	24h	primary rat hepatocytes, rtNHeps	Male	Total RNA	CY3	Gene Expression after 24h exposed to CCl4_H_11-1 in rat liver cell	GPL4135
Phen_C_11-1.txt	Rattus Norvegicus	Phenytoin_Con-3		24h	primary rat hepatocytes, rtNHeps	Male	Total RNA	CY3	Gene Expression after 24h exposed to Phen_control set_11-1 in rat liver cell	GPL4135
Phen_L_11-1.txt	Rattus Norvegicus	Phenytoin_30-1	30 uM	24h	primary rat hepatocytes, rtNHeps	Male	Total RNA	CY3	Gene Expression after 24h exposed to Phen_L_11-1 in rat liver cell	GPL4135
Phen_H_11-1.txt	Rattus Norvegicus	Phenytoin_300-1	300 uM	24h	primary rat hepatocytes, rtNHeps	Male	Total RNA	CY3	Gene Expression after 24h exposed to Phen_H_11-1 in rat liver cell	GPL4135
Glucagon_C_11-1.txt	Rattus Norvegicus	Glucagon_Con-2		24h	primary rat hepatocytes, rtNHeps	Male	Total RNA	CY3	Gene Expression after 24h exposed to Glucagon_control set_11-1 in rat liver cell	GPL4135
Glucagon_L_11-1.txt	Rattus Norvegicus	Glucagon_0.1-2	0.1 ppm	24h	primary rat hepatocytes, rtNHeps	Male	Total RNA	CY3	Gene Expression after 24h exposed to Glucagon_L_11-1 in rat liver cell	GPL4135
Glucagon_H_11-1.txt	Rattus Norvegicus	Glucagon_1-1	1 ppm	24h	primary rat hepatocytes, rtNHeps	Male	Total RNA	CY3	Gene Expression after 24h exposed to Glucagon_H_11-1 in rat liver cell	GPL4135
BNF_C_11-1.txt	Rattus Norvegicus	BaP (benzo(a)pyrene)_Con1		24h	primary rat hepatocytes, rtNHeps	Male	Total RNA	CY3	Gene Expression after 24h exposed to BNF_control set_11-1 in rat liver cell	GPL4135
BNF_L_11-1.txt	Rattus Norvegicus	BaP (benzo(a)pyrene)_1-2	1 uM	24h	primary rat hepatocytes, rtNHeps	Male	Total RNA	CY3	Gene Expression after 24h exposed to BNF_L_11-1 in rat liver cell	GPL4135
BNF_H_11-1.txt	Rattus Norvegicus	BaP (benzo(a)pyrene)_10-1	10 uM	24h	primary rat hepatocytes, rtNHeps	Male	Total RNA	CY3	Gene Expression after 24h exposed to BNF_H_11-1 in rat liver cell	GPL4135
Aceto_C_11-1.txt	Rattus Norvegicus	Acetaminophen_Con2		24h	primary rat hepatocytes, rtNHeps	Male	Total RNA	CY3	Gene Expression after 24h exposed to Aceto_control set_11-1 in rat liver cell	GPL4135
Aceto_L_11-1.txt	Rattus Norvegicus	Acetaminophen_1-1	1 mM	24h	primary rat hepatocytes, rtNHeps	Male	Total RNA	CY3	Gene Expression after 24h exposed to Aceto_L_11-1 in rat liver cell	GPL4135
Aceto_H_11-1.txt	Rattus Norvegicus	Acetaminophen_10-1	100 mM	24h	primary rat hepatocytes, rtNHeps	Male	Total RNA	CY3	Gene Expression after 24h exposed to Aceto_H_11-1 in rat liver cell	GPL4135
DIMP_C_11-1.txt	Rattus Norvegicus	DIMP_Con1		24h	primary rat hepatocytes, rtNHeps	Male	Total RNA	CY3	Gene Expression after 24h exposed to DIMP_control set_11-1 in rat liver cell	GPL4135
DIMP_L_11-1.txt	Rattus Norvegicus	DIMP_100-3	100 ppm	24h	primary rat hepatocytes, rtNHeps	Male	Total RNA	CY3	Gene Expression after 24h exposed to DIMP_L_11-1 in rat liver cell	GPL4135
DIMP_H_11-1.txt	Rattus Norvegicus	DIMP_1000-1	1000 ppm	24h	primary rat hepatocytes, rtNHeps	Male	Total RNA	CY3	Gene Expression after 24h exposed to DIMP_H_11-1 in rat liver cell	GPL4135
AS_C_11-1.txt	Rattus Norvegicus	Arsenic (sodium (meta) arsenite)_Con1		24h	primary rat hepatocytes, rtNHeps	Male	Total RNA	CY3	Gene Expression after 24h exposed to AS_control set_11-1 in rat liver cell	GPL4135
AS_L_11-1.txt	Rattus Norvegicus	Arsenic (sodium (meta) arsenite)_0.1-3	0.1 ppm	24h	primary rat hepatocytes, rtNHeps	Male	Total RNA	CY3	Gene Expression after 24h exposed to AS_L_11-1 in rat liver cell	GPL4135
AS_H_11-1.txt	Rattus Norvegicus	Arsenic (sodium (meta) arsenite)_1-1	1 ppm	24h	primary rat hepatocytes, rtNHeps	Male	Total RNA	CY3	Gene Expression after 24h exposed to AS_H_11-1 in rat liver cell	GPL4135
Bap_C_11-1.txt	Rattus Norvegicus	BaP (benzo(a)pyrene)_Con3		24h	primary rat hepatocytes, rtNHeps	Male	Total RNA	CY3	Gene Expression after 24h exposed to Bap_control set_11-1 in rat liver cell	GPL4135
Bap_L_11-1.txt	Rattus Norvegicus	BaP (benzo(a)pyrene)_0.3uM2	0.3 uM	24h	primary rat hepatocytes, rtNHeps	Male	Total RNA	CY3	Gene Expression after 24h exposed to Bap_L_11-1 in rat liver cell	GPL4135
Bap_H_11-1.txt	Rattus Norvegicus	BaP (benzo(a)pyrene)_3uM1	3 uM	24h	primary rat hepatocytes, rtNHeps	Male	Total RNA	CY3	Gene Expression after 24h exposed to Bap_H_11-1 in rat liver cell	GPL4135
MTX_C_11-1.txt	Rattus Norvegicus	Methotrexate_Con1		24h	primary rat hepatocytes, rtNHeps	Male	Total RNA	CY3	Gene Expression after 24h exposed to MTX_control set_11-1 in rat liver cell	GPL4135
MTX_L_11-1.txt	Rattus Norvegicus	Methotrexate_3uM3	3 uM	24h	primary rat hepatocytes, rtNHeps	Male	Total RNA	CY3	Gene Expression after 24h exposed to MTX_L_11-1 in rat liver cell	GPL4135
MTX_H_11-1.txt	Rattus Norvegicus	Methotrexate_30uM2	30 uM	24h	primary rat hepatocytes, rtNHeps	Male	Total RNA	CY3	Gene Expression after 24h exposed to MTX_H_11-1 in rat liver cell	GPL4135
MethylCaproate_C_11-1_R.txt	Rattus Norvegicus	Methyl Caproate_Con-2		24h	primary rat hepatocytes, rtNHeps	Male	Total RNA	CY3	Gene Expression after 24h exposed to MethylCaproate_control set_11-1 in rat liver cell	GPL4135
MethylCaproate_L_11-1_R.txt	Rattus Norvegicus	Methyl Caproate_1-3	1 ppm	24h	primary rat hepatocytes, rtNHeps	Male	Total RNA	CY3	Gene Expression after 24h exposed to MethylCaproate_L_11-1 in rat liver cell	GPL4135
MethylCaproate_H_11-1_R.txt	Rattus Norvegicus	Methyl Caproate_10-1	10 ppm	24h	primary rat hepatocytes, rtNHeps	Male	Total RNA	CY3	Gene Expression after 24h exposed to MethylCaproate_H_11-1 in rat liver cell	GPL4135
10_c_90-1.txt	Rattus Norvegicus	Solvent Control set10 (DMSO)_1		24h	primary rat hepatocytes, rtNHeps	Male	Total RNA	CY3	Gene Expression after 24h exposed to 10_control set_90-1 in rat liver cell	GPL4135
10_Lovastatin_90-1.txt	Rattus Norvegicus	Lovastatin (Mevinolin)_1	1 ppm	24h	primary rat hepatocytes, rtNHeps	Male	Total RNA	CY3	Gene Expression after 24h exposed to 10_Lovastatin _90-1 in rat liver cell	GPL4135
10_Amiodarone_90-1.txt	Rattus Norvegicus	Amiodarone_3	1 ppm	24h	primary rat hepatocytes, rtNHeps	Male	Total RNA	CY3	Gene Expression after 24h exposed to 10_Amiodarone_90-1 in rat liver cell	GPL4135
10_Bezafibrate_90-1.txt	Rattus Norvegicus	Bezafibrate_3	100 ppm	24h	primary rat hepatocytes, rtNHeps	Male	Total RNA	CY3	Gene Expression after 24h exposed to 10_Bezafibrate_90-1 in rat liver cell	GPL4135
26_c_90-1.txt	Rattus Norvegicus	Solvent Control (DMSO)_1		24h	primary rat hepatocytes, rtNHeps	Male	Total RNA	CY3	Gene Expression after 24h exposed to 26_control set_90-1 in rat liver cell	GPL4135
26_Musk-xylene_90-1.txt	Rattus Norvegicus	Musk xylene_1	1 ppm	24h	primary rat hepatocytes, rtNHeps	Male	Total RNA	CY3	Gene Expression after 24h exposed to 26_Musk xylene_90-1 in rat liver cell	GPL4135
26_Chlorpyrifos_90-1.txt	Rattus Norvegicus	Chlorpyrifos_1	10 ppm	24h	primary rat hepatocytes, rtNHeps	Male	Total RNA	CY3	Gene Expression after 24h exposed to 26_Chlorpyrifos_90-1 in rat liver cell	GPL4135
26_DIM_90-1.txt	Rattus Norvegicus	DIM (3',3-diindolylmethane) (CAS 1968-05-4)_1	1 ppm	24h	primary rat hepatocytes, rtNHeps	Male	Total RNA	CY3	Gene Expression after 24h exposed to 26_DIM _90-1 in rat liver cell	GPL4135
27_Paraquat_90-1.txt	Rattus Norvegicus	Paraquat (Cl Tetrahydrate)_1	10 ppm	24h	primary rat hepatocytes, rtNHeps	Male	Total RNA	CY3	Gene Expression after 24h exposed to 27_Paraquat_90-1 in rat liver cell	GPL4135
27_c_90-1.txt	Rattus Norvegicus	Solvent Control (Water)_1		24h	primary rat hepatocytes, rtNHeps	Male	Total RNA	CY3	Gene Expression after 24h exposed to 27_control set_90-1 in rat liver cell	GPL4135
27_Penicillin-G_90-1.txt	Rattus Norvegicus	Penicillin G_2	100 U/ml	24h	primary rat hepatocytes, rtNHeps	Male	Total RNA	CY3	Gene Expression after 24h exposed to 27_Penicillin G_90-1 in rat liver cell	GPL4135
27_Spectromycin_90-1.txt	Rattus Norvegicus	Spectromycin (sulfate)_1	100 ppm	24h	primary rat hepatocytes, rtNHeps	Male	Total RNA	CY3	Gene Expression after 24h exposed to 27_Spectromycin _90-1 in rat liver cell	GPL4135
13_c_90-1.txt	Rattus Norvegicus	Solvent Control set13 (DMSO)_3		24h	primary rat hepatocytes, rtNHeps	Male	Total RNA	CY3	Gene Expression after 24h exposed to 13_control set_90-1 in rat liver cell	GPL4135
13_EE2_90-1.txt	Rattus Norvegicus	EE2 (ethinyl estradiol), 17alpha_2	1 ppm	24h	primary rat hepatocytes, rtNHeps	Male	Total RNA	CY3	Gene Expression after 24h exposed to 13_EE2_90-1 in rat liver cell	GPL4135
13_Cortisone_90-1.txt	Rattus Norvegicus	Cortisone_2	30 ppm	24h	primary rat hepatocytes, rtNHeps	Male	Total RNA	CY3	Gene Expression after 24h exposed to 13_Cortisone_90-1 in rat liver cell	GPL4135
13_Metyrapone_90-1.txt	Rattus Norvegicus	Metyrapone_3	100 ppm	24h	primary rat hepatocytes, rtNHeps	Male	Total RNA	CY3	Gene Expression after 24h exposed to 13_Metyrapone_90-1 in rat liver cell	GPL4135
14_Aldosterone_90-1.txt	Rattus Norvegicus	Aldosterone_1	1 ppm	24h	primary rat hepatocytes, rtNHeps	Male	Total RNA	CY3	Gene Expression after 24h exposed to 14_Aldosterone_90-1 in rat liver cell	GPL4135
14_c_90-1.txt	Rattus Norvegicus	Solvent Control (DMSO)_2		24h	primary rat hepatocytes, rtNHeps	Male	Total RNA	CY3	Gene Expression after 24h exposed to 14_control set_90-1 in rat liver cell	GPL4135
14_Spironolactone_90-1.txt	Rattus Norvegicus	Spironolactone_3	10 ppm	24h	primary rat hepatocytes, rtNHeps	Male	Total RNA	CY3	Gene Expression after 24h exposed to 14_Spironolactone_90-1 in rat liver cell	GPL4135
14_Nonylphenol_90-1.txt	Rattus Norvegicus	Nonylphenol (9-nonylphenol) Tergitol NP-9_1	1 ppm	24h	primary rat hepatocytes, rtNHeps	Male	Total RNA	CY3	Gene Expression after 24h exposed to 14_Nonylphenol _90-1 in rat liver cell	GPL4135
15_Genistein_90-1.txt	Rattus Norvegicus	Genistein_3	10 ppm	24h	primary rat hepatocytes, rtNHeps	Male	Total RNA	CY3	Gene Expression after 24h exposed to 15_Genistein_90-1 in rat liver cell	GPL4135
15_Bisphenol-A_90-1.txt	Rattus Norvegicus	Bisphenol A_1	10 ppm	24h	primary rat hepatocytes, rtNHeps	Male	Total RNA	CY3	Gene Expression after 24h exposed to 15_Bisphenol A_90-1 in rat liver cell	GPL4135
15_c_90-1.txt	Rattus Norvegicus	Solvent Control (DMSO)_3		24h	primary rat hepatocytes, rtNHeps	Male	Total RNA	CY3	Gene Expression after 24h exposed to 15_control set_90-1 in rat liver cell	GPL4135
15_Atrazine_90-1.txt	Rattus Norvegicus	Atrazine_1	10 ppm	24h	primary rat hepatocytes, rtNHeps	Male	Total RNA	CY3	Gene Expression after 24h exposed to 15_Atrazine_90-1 in rat liver cell	GPL4135
16_PCN_90-1.txt	Rattus Norvegicus	PCN (pregnenolone-16alpha-nitrile)_2	1 0 ppm	24h	primary rat hepatocytes, rtNHeps	Male	Total RNA	CY3	Gene Expression after 24h exposed to 16_PCN_90-1 in rat liver cell	GPL4135
16_Rifampicin_90-1.txt	Rattus Norvegicus	Rifampicin (Rifampin, Rifamycin AMP)_3	1 0 ppm	24h	primary rat hepatocytes, rtNHeps	Male	Total RNA	CY3	Gene Expression after 24h exposed to 16_Rifampicin_90-1 in rat liver cell	GPL4135
16_Tamoxifen_90-1.txt	Rattus Norvegicus	Tamoxifen_1	3 ppm	24h	primary rat hepatocytes, rtNHeps	Male	Total RNA	CY3	Gene Expression after 24h exposed to 16_Tamoxifen_90-1 in rat liver cell	GPL4135
16_c_90-1.txt	Rattus Norvegicus	Solvent Control (DMSO)_2		24h	primary rat hepatocytes, rtNHeps	Male	Total RNA	CY3	Gene Expression after 24h exposed to 16_control set_90-1 in rat liver cell	GPL4135
17_c_90-1.txt	Rattus Norvegicus	Solvent Control (DMSO)_1		24h	primary rat hepatocytes, rtNHeps	Male	Total RNA	CY3	Gene Expression after 24h exposed to 17_control set_90-1 in rat liver cell	GPL4135
17_Hyperforin_90-1.txt	Rattus Norvegicus	Hyperforin_1	0.3 ppm	24h	primary rat hepatocytes, rtNHeps	Male	Total RNA	CY3	Gene Expression after 24h exposed to 17_Hyperforin_90-1 in rat liver cell	GPL4135
17_Taxol_90-1.txt	Rattus Norvegicus	Taxol (Placitaxel)_3	0..01 ppm	24h	primary rat hepatocytes, rtNHeps	Male	Total RNA	CY3	Gene Expression after 24h exposed to 17_Taxol_90-1 in rat liver cell	GPL4135
17_SR12813_90-1.txt	Rattus Norvegicus	SR12813_2	1 ppm	24h	primary rat hepatocytes, rtNHeps	Male	Total RNA	CY3	Gene Expression after 24h exposed to 17_SR12813_90-1 in rat liver cell	GPL4135
1_c_90-1.txt	Rattus Norvegicus	Solvent Control set1 (DMSO)_3		24h	primary rat hepatocytes, rtNHeps	Male	Total RNA	CY3	Gene Expression after 24h exposed to 1_control set_90-1 in rat liver cell	GPL4135
1_2-4-6-TNT_90-1.txt	Rattus Norvegicus	2,4,6-TNT_2	10 ppm	24h	primary rat hepatocytes, rtNHeps	Male	Total RNA	CY3	Gene Expression after 24h exposed to 1_2-4-6-TNT_90-1 in rat liver cell	GPL4135
1_2-4-DNT_90-1.txt	Rattus Norvegicus	2,4-DNT_1	10 ppm	24h	primary rat hepatocytes, rtNHeps	Male	Total RNA	CY3	Gene Expression after 24h exposed to 1_2-4-DNT_90-1 in rat liver cell	GPL4135
1_2-6-DNT_90-1.txt	Rattus Norvegicus	2,6-DNT_3	10 ppm	24h	primary rat hepatocytes, rtNHeps	Male	Total RNA	CY3	Gene Expression after 24h exposed to 1_2-6-DNT_90-1 in rat liver cell	GPL4135
2_c_90-1.txt	Rattus Norvegicus	Solvent Control set2 (DMSO)_3		24h	primary rat hepatocytes, rtNHeps	Male	Total RNA	CY3	Gene Expression after 24h exposed to 2_control set_90-1 in rat liver cell	GPL4135
2_2-4-diamino-6-nitrotoluene_90-1.txt	Rattus Norvegicus	2,4-diamino-6-nitrotoluene_1	10 ppm	24h	primary rat hepatocytes, rtNHeps	Male	Total RNA	CY3	Gene Expression after 24h exposed to 2_2-4-diamino-6-nitrotoluene_90-1 in rat liver cell	GPL4135
2_2-amino-4-6-DNT_90-1.txt	Rattus Norvegicus	2-amino-4,6-DNT_1	10 ppm	24h	primary rat hepatocytes, rtNHeps	Male	Total RNA	CY3	Gene Expression after 24h exposed to 2_2-amino-4-6-DNT_90-1 in rat liver cell	GPL4135
2_2-amino-4-4-DNT_90-1.txt	Rattus Norvegicus	2-amino-4,4-DNT_3	10 ppm	24h	primary rat hepatocytes, rtNHeps	Male	Total RNA	CY3	Gene Expression after 24h exposed to 2_2-amino-4-4-DNT_90-1 in rat liver cell	GPL4135
3_c_90-1.txt	Rattus Norvegicus	Solvent Control set3 (DMSO)_2		24h	primary rat hepatocytes, rtNHeps	Male	Total RNA	CY3	Gene Expression after 24h exposed to 3_control set_90-1 in rat liver cell	GPL4135
3_4-amino-2-6-DNT_90-1.txt	Rattus Norvegicus	4-amino-2,6-DNT_3	10 ppm	24h	primary rat hepatocytes, rtNHeps	Male	Total RNA	CY3	Gene Expression after 24h exposed to 3_4-amino-2-6-DNT_90-1 in rat liver cell	GPL4135
3_1-3-5-TNB_90-1.txt	Rattus Norvegicus	1,3,5-TNB_3	1 ppm	24h	primary rat hepatocytes, rtNHeps	Male	Total RNA	CY3	Gene Expression after 24h exposed to 3_1-3-5-TNB_90-1 in rat liver cell	GPL4135
3_RDX_90-1.txt	Rattus Norvegicus	RDX_1	10 ppm	24h	primary rat hepatocytes, rtNHeps	Male	Total RNA	CY3	Gene Expression after 24h exposed to 3_RDX_90-1 in rat liver cell	GPL4135
4_c_90-1.txt	Rattus Norvegicus	Solvent Control set4 (Water)_1		24h	primary rat hepatocytes, rtNHeps	Male	Total RNA	CY3	Gene Expression after 24h exposed to 4_control set_90-1 in rat liver cell	GPL4135
4_Cr_90-1.txt	Rattus Norvegicus	Chromium (hexavalent chromium, K2CrO4)_1	0.1 ppm	24h	primary rat hepatocytes, rtNHeps	Male	Total RNA	CY3	Gene Expression after 24h exposed to 4_Cr_90-1 in rat liver cell	GPL4135
4_Lead_90-2_R.txt	Rattus Norvegicus	Lead (lead nitrate, Pb(NO3)2)_2	10 ppm	24h	primary rat hepatocytes, rtNHeps	Male	Total RNA	CY3	Gene Expression after 24h exposed to 4_Lead_90-1 in rat liver cell	GPL4135
4_Perchlorate_90-1.txt	Rattus Norvegicus	Perchlorate (sodium perchlorate, NaClO4)_2	100 ppm	24h	primary rat hepatocytes, rtNHeps	Male	Total RNA	CY3	Gene Expression after 24h exposed to 4_Perchlorate _90-1 in rat liver cell	GPL4135
5_c_90-1.txt	Rattus Norvegicus	Solvent Control set5 (DMSO)_3		24h	primary rat hepatocytes, rtNHeps	Male	Total RNA	CY3	Gene Expression after 24h exposed to 5_control set_90-1 in rat liver cell	GPL4135
5_3-Methylcholanthrene_90-1.txt	Rattus Norvegicus	3-Methylcholanthrene_1	1 ppm	24h	primary rat hepatocytes, rtNHeps	Male	Total RNA	CY3	Gene Expression after 24h exposed to 5_3-Methylcholanthrene_90-1 in rat liver cell	GPL4135
5_Anthracene_90-1.txt	Rattus Norvegicus	Anthracene_3	10 ppm	24h	primary rat hepatocytes, rtNHeps	Male	Total RNA	CY3	Gene Expression after 24h exposed to 5_Anthracene_90-1 in rat liver cell	GPL4135
5_Naphthalene_90-1.txt	Rattus Norvegicus	Naphthalene_1	10 ppm	24h	primary rat hepatocytes, rtNHeps	Male	Total RNA	CY3	Gene Expression after 24h exposed to 5_Naphthalene_90-1 in rat liver cell	GPL4135
6_c_90-1.txt	Rattus Norvegicus	Solvent Control set6 (Water)_1		24h	primary rat hepatocytes, rtNHeps	Male	Total RNA	CY3	Gene Expression after 24h exposed to 6_control set_90-1 in rat liver cell	GPL4135
6_TNFa_90-1.txt	Rattus Norvegicus	TNFa (Cachectin) - rat_1	10 ppb	24h	primary rat hepatocytes, rtNHeps	Male	Total RNA	CY3	Gene Expression after 24h exposed to 6_TNFa_90-1 in rat liver cell	GPL4135
6_LPS_90-1.txt	Rattus Norvegicus	LPS (lipopolysaccharides)_1	100 ppb	24h	primary rat hepatocytes, rtNHeps	Male	Total RNA	CY3	Gene Expression after 24h exposed to 6_LPS_90-1 in rat liver cell	GPL4135
6_IL-3_90-1.txt	Rattus Norvegicus	IL-3 - human_1	10 ppb	24h	primary rat hepatocytes, rtNHeps	Male	Total RNA	CY3	Gene Expression after 24h exposed to 6_IL-3_90-1 in rat liver cell	GPL4135
7_c_90-1.txt	Rattus Norvegicus	Solvent Control set7 (Water)_1		24h	primary rat hepatocytes, rtNHeps	Male	Total RNA	CY3	Gene Expression after 24h exposed to 7_control set_90-1 in rat liver cell	GPL4135
7_Cadmium_90-1.txt	Rattus Norvegicus	Cadmium (cadmium chloride anhydrous, CdCl2)_3	0.1 ppm	24h	primary rat hepatocytes, rtNHeps	Male	Total RNA	CY3	Gene Expression after 24h exposed to 7_Cadmium _90-1 in rat liver cell	GPL4135
7_Tungsten_90-1.txt	Rattus Norvegicus	Tungsten (sodium tungstate dihydrate, Na2WO4.2H2O)_1	100 ppm	24h	primary rat hepatocytes, rtNHeps	Male	Total RNA	CY3	Gene Expression after 24h exposed to 7_Tungsten_90-1 in rat liver cell	GPL4135
7_Copper_90-1.txt	Rattus Norvegicus	Copper (copper II chloride dihydrate, CuCl2.2HO)_3	10 ppm	24h	primary rat hepatocytes, rtNHeps	Male	Total RNA	CY3	Gene Expression after 24h exposed to 7_Copper_90-1 in rat liver cell	GPL4135
8_c_90-1.txt	Rattus Norvegicus	Solvent Control set8 (Water)_3		24h	primary rat hepatocytes, rtNHeps	Male	Total RNA	CY3	Gene Expression after 24h exposed to 8_control set_90-1 in rat liver cell	GPL4135
8_Zinc_90-1.txt	Rattus Norvegicus	Zinc (zinc sulfate heptahydrate, ZnSO4.7H2O)_2	10 ppm	24h	primary rat hepatocytes, rtNHeps	Male	Total RNA	CY3	Gene Expression after 24h exposed to 8_Zinc _90-1 in rat liver cell	GPL4135
8_Selenium_90-1.txt	Rattus Norvegicus	Selenium (sodium selenite, Na2SeO3)_1	0.1 ppm	24h	primary rat hepatocytes, rtNHeps	Male	Total RNA	CY3	Gene Expression after 24h exposed to 8_Selenium_90-1 in rat liver cell	GPL4135
8_Nickel_90-1.txt	Rattus Norvegicus	Nickel (nickel (II) chloride, NiCl2)_1	10 ppm	24h	primary rat hepatocytes, rtNHeps	Male	Total RNA	CY3	Gene Expression after 24h exposed to 8_Nickel _90-1 in rat liver cell	GPL4135
9_c_90-1.txt	Rattus Norvegicus	Solvent Control set9 (DMSO)_1		24h	primary rat hepatocytes, rtNHeps	Male	Total RNA	CY3	Gene Expression after 24h exposed to 9_control set_90-1 in rat liver cell	GPL4135
9_Ketoconazole_90-1.txt	Rattus Norvegicus	Ketoconazole_2	1 ppm	24h	primary rat hepatocytes, rtNHeps	Male	Total RNA	CY3	Gene Expression after 24h exposed to 9_Ketoconazole_90-1 in rat liver cell	GPL4135
9_Dexamethasone_90-1.txt	Rattus Norvegicus	Dexamethasone_2	1 0 ppm	24h	primary rat hepatocytes, rtNHeps	Male	Total RNA	CY3	Gene Expression after 24h exposed to 9_Dexamethasone_90-1 in rat liver cell	GPL4135
9_DEHP_90-1.txt	Rattus Norvegicus	DEHP (di-(2-ethylhexyl)phthalate)_1	1 ppm	24h	primary rat hepatocytes, rtNHeps	Male	Total RNA	CY3	Gene Expression after 24h exposed to 9_DEHP_90-1 in rat liver cell	GPL4135
21_Toxaphene_90-1.txt	Rattus Norvegicus	Toxaphene_3	10 ppm	24h	primary rat hepatocytes, rtNHeps	Male	Total RNA	CY3	Gene Expression after 24h exposed to 21_Toxaphene_90-1 in rat liver cell	GPL4135
21_Permethrin_90-1.txt	Rattus Norvegicus	Permethrin_3	3 ppm	24h	primary rat hepatocytes, rtNHeps	Male	Total RNA	CY3	Gene Expression after 24h exposed to 21_Permethrin_90-1 in rat liver cell	GPL4135
21_c_90-1.txt	Rattus Norvegicus	Solvent Control (DMSO)_2		24h	primary rat hepatocytes, rtNHeps	Male	Total RNA	CY3	Gene Expression after 24h exposed to 21_control set_90-1 in rat liver cell	GPL4135
21_Methoxychlor_90-1.txt	Rattus Norvegicus	Methoxychlor_3	3 ppm	24h	primary rat hepatocytes, rtNHeps	Male	Total RNA	CY3	Gene Expression after 24h exposed to 21_Methoxychlor_90-1 in rat liver cell	GPL4135
22_Cyclophosphamide_90-1.txt	Rattus Norvegicus	Cyclophosphamide_3	100 ppm	24h	primary rat hepatocytes, rtNHeps	Male	Total RNA	CY3	Gene Expression after 24h exposed to 22_Cyclophosphamide_90-1 in rat liver cell	GPL4135
22_Cyclosporin-A_90-1.txt	Rattus Norvegicus	Cyclosporin A_1	3 ppm	24h	primary rat hepatocytes, rtNHeps	Male	Total RNA	CY3	Gene Expression after 24h exposed to 22_Cyclosporin A_90-1 in rat liver cell	GPL4135
22_Chlorpromazine_90-1.txt	Rattus Norvegicus	Chlorpromazine (HCl)_3	1 ppm	24h	primary rat hepatocytes, rtNHeps	Male	Total RNA	CY3	Gene Expression after 24h exposed to 22_Chlorpromazine_90-1 in rat liver cell	GPL4135
22_c_90-1.txt	Rattus Norvegicus	Solvent Control (DMSO)_1		24h	primary rat hepatocytes, rtNHeps	Male	Total RNA	CY3	Gene Expression after 24h exposed to 22_control set_90-1 in rat liver cell	GPL4135
23_c_90-1.txt	Rattus Norvegicus	Solvent Control (DMSO)_2		24h	primary rat hepatocytes, rtNHeps	Male	Total RNA	CY3	Gene Expression after 24h exposed to 23_control set_90-1 in rat liver cell	GPL4135
23_Atorvastatin_90-1.txt	Rattus Norvegicus	Atorvastatin_3	1 ppm	24h	primary rat hepatocytes, rtNHeps	Male	Total RNA	CY3	Gene Expression after 24h exposed to 23_Atorvastatin_90-1 in rat liver cell	GPL4135
23_Chlorpheniramine_90-1.txt	Rattus Norvegicus	Chlorpheniramine_3	10 ppm	24h	primary rat hepatocytes, rtNHeps	Male	Total RNA	CY3	Gene Expression after 24h exposed to 23_Chlorpheniramine_90-1 in rat liver cell	GPL4135
23_Clofibrate_90-1.txt	Rattus Norvegicus	Clofibrate_1	100 ppm	24h	primary rat hepatocytes, rtNHeps	Male	Total RNA	CY3	Gene Expression after 24h exposed to 23_Clofibrate_90-1 in rat liver cell	GPL4135
24_WY_90-1.txt	Rattus Norvegicus	WY-14643 (Pirixinic Acid)_1	10 ppm	24h	primary rat hepatocytes, rtNHeps	Male	Total RNA	CY3	Gene Expression after 24h exposed to 24_WY_90-1 in rat liver cell	GPL4135
24_c_90-1.txt	Rattus Norvegicus	Solvent Control (DMSO)_1		24h	primary rat hepatocytes, rtNHeps	Male	Total RNA	CY3	Gene Expression after 24h exposed to 24_control set_90-1 in rat liver cell	GPL4135
24_Rosiglitazone_90-1.txt	Rattus Norvegicus	Rosiglitazone_1	3 ppm	24h	primary rat hepatocytes, rtNHeps	Male	Total RNA	CY3	Gene Expression after 24h exposed to 24_Rosiglitazone_90-1 in rat liver cell	GPL4135
24_PFDA_90-1.txt	Rattus Norvegicus	PFDA (perfluorodecanoic acid)_2	30 ppm	24h	primary rat hepatocytes, rtNHeps	Male	Total RNA	CY3	Gene Expression after 24h exposed to 24_PFDA_90-1 in rat liver cell	GPL4135
25_Doxorubicin_90-1.txt	Rattus Norvegicus	Doxorubicin (Adriamycin) (HCl)_2	0.3 ppm	24h	primary rat hepatocytes, rtNHeps	Male	Total RNA	CY3	Gene Expression after 24h exposed to 25_Doxorubicin_90-1 in rat liver cell	GPL4135
25_Etoposide_90-1.txt	Rattus Norvegicus	Etoposide (VP16)_1	1 ppm	24h	primary rat hepatocytes, rtNHeps	Male	Total RNA	CY3	Gene Expression after 24h exposed to 25_Etoposide_90-1 in rat liver cell	GPL4135
25_c_90-1.txt	Rattus Norvegicus	Solvent Control (DMSO)_3		24h	primary rat hepatocytes, rtNHeps	Male	Total RNA	CY3	Gene Expression after 24h exposed to 25_control set_90-1 in rat liver cell	GPL4135
25_Cytochalasin_90-1.txt	Rattus Norvegicus	Cytochalasin D_3	10 ppm	24h	primary rat hepatocytes, rtNHeps	Male	Total RNA	CY3	Gene Expression after 24h exposed to 25_Cytochalasin_90-1 in rat liver cell	GPL4135
28_4-Hydroxynonenal_90-1.txt	Rattus Norvegicus	4-Hydroxynonenal (HNE-DMA)*_1	(5 uM ) 1 ppm	24h	primary rat hepatocytes, rtNHeps	Male	Total RNA	CY3	Gene Expression after 24h exposed to 28_4-Hydroxynonenal_90-1 in rat liver cell	GPL4135
28_Pentachlorophenol_90-1.txt	Rattus Norvegicus	Pentachlorophenol_3	1ppm	24h	primary rat hepatocytes, rtNHeps	Male	Total RNA	CY3	Gene Expression after 24h exposed to 28_Pentachlorophenol_90-1 in rat liver cell	GPL4135
28_c_90-1.txt	Rattus Norvegicus	Solvent Control (DMSO)_2		24h	primary rat hepatocytes, rtNHeps	Male	Total RNA	CY3	Gene Expression after 24h exposed to 28_control set_90-1 in rat liver cell	GPL4135
28_Trichloroethylene_90-1.txt	Rattus Norvegicus	Trichloroethylene (TCE)_3	100 ppm	24h	primary rat hepatocytes, rtNHeps	Male	Total RNA	CY3	Gene Expression after 24h exposed to 28_Trichloroethylene_90-1 in rat liver cell	GPL4135
29_CL-20_90-1.txt	Rattus Norvegicus	CL-20_3	10 ppm	24h	primary rat hepatocytes, rtNHeps	Male	Total RNA	CY3	Gene Expression after 24h exposed to 29_CL-20_90-1 in rat liver cell	GPL4135
29_DDT_90-1.txt	Rattus Norvegicus	DDT_2	10 ppm	24h	primary rat hepatocytes, rtNHeps	Male	Total RNA	CY3	Gene Expression after 24h exposed to 29_DDT_90-1 in rat liver cell	GPL4135
29_HMX_90-1.txt	Rattus Norvegicus	HMX_2	10 ppm	24h	primary rat hepatocytes, rtNHeps	Male	Total RNA	CY3	Gene Expression after 24h exposed to 29_HMX_90-1 in rat liver cell	GPL4135
29_c_90-1.txt	Rattus Norvegicus	Solvent Control (DMSO)_2		24h	primary rat hepatocytes, rtNHeps	Male	Total RNA	CY3	Gene Expression after 24h exposed to 29_control set_90-1 in rat liver cell	GPL4135
30_c_90-1.txt	Rattus Norvegicus	Solvent Control (DMSO)_1		24h	primary rat hepatocytes, rtNHeps	Male	Total RNA	CY3	Gene Expression after 24h exposed to 30_control set_90-1 in rat liver cell	GPL4135
30_MNX_90-1.txt	Rattus Norvegicus	MNX_1	10 ppm	24h	primary rat hepatocytes, rtNHeps	Male	Total RNA	CY3	Gene Expression after 24h exposed to 30_MNX_90-1 in rat liver cell	GPL4135
30_TNX_90-1.txt	Rattus Norvegicus	TNX_1	10 ppm	24h	primary rat hepatocytes, rtNHeps	Male	Total RNA	CY3	Gene Expression after 24h exposed to 30_TNX_90-1 in rat liver cell	GPL4135
30_Methotrexate_90-1.txt	Rattus Norvegicus	Methotrexate_3	~14 ppm	24h	primary rat hepatocytes, rtNHeps	Male	Total RNA	CY3	Gene Expression after 24h exposed to 30_Methotrexate_90-1 in rat liver cell	GPL4135
6_TNFa_90-2.txt	Rattus Norvegicus	TNFa (Cachectin) - rat_2	10 ppb	24h	primary rat hepatocytes, rtNHeps	Male	Total RNA	CY3	Gene Expression after 24h exposed to 6_TNFa_90-2 in rat liver cell	GPL4135
6_c_90-2.txt	Rattus Norvegicus	Solvent Control (Water)_3		24h	primary rat hepatocytes, rtNHeps	Male	Total RNA	CY3	Gene Expression after 24h exposed to 6_control set_90-2 in rat liver cell	GPL4135
6_IL-3_90-2.txt	Rattus Norvegicus	IL-3 - human_3	10 ppb	24h	primary rat hepatocytes, rtNHeps	Male	Total RNA	CY3	Gene Expression after 24h exposed to 6_IL-3_90-2 in rat liver cell	GPL4135
6_LPS_90-2.txt	Rattus Norvegicus	LPS (lipopolysaccharides)_3	100 ppb	24h	primary rat hepatocytes, rtNHeps	Male	Total RNA	CY3	Gene Expression after 24h exposed to 6_LPS_90-2 in rat liver cell	GPL4135
7_Cadmium_90-2.txt	Rattus Norvegicus	Cadmium (cadmium chloride anhydrous, CdCl2)_1	0.1 ppm	24h	primary rat hepatocytes, rtNHeps	Male	Total RNA	CY3	Gene Expression after 24h exposed to 7_Cadmium_90-2 in rat liver cell	GPL4135
7_c_90-2.txt	Rattus Norvegicus	Solvent Control (Water)_2		24h	primary rat hepatocytes, rtNHeps	Male	Total RNA	CY3	Gene Expression after 24h exposed to 7_control set_90-2 in rat liver cell	GPL4135
7_Cadmium_90-2_R.txt	Rattus Norvegicus	Cadmium (cadmium chloride anhydrous, CdCl2)_2	0.1 ppm	24h	primary rat hepatocytes, rtNHeps	Male	Total RNA	CY3	Gene Expression after 24h exposed to 7_Cadmium_90-2 in rat liver cell	GPL4135
7_Tungsten_90-2.txt	Rattus Norvegicus	Tungsten (sodium tungstate dihydrate, Na2WO4.2H2O)_3	100 ppm	24h	primary rat hepatocytes, rtNHeps	Male	Total RNA	CY3	Gene Expression after 24h exposed to 7_Tungsten_90-2 in rat liver cell	GPL4135
7_Copper_90-2.txt	Rattus Norvegicus	Copper (copper II chloride dihydrate, CuCl2.2HO)_1	10 ppm	24h	primary rat hepatocytes, rtNHeps	Male	Total RNA	CY3	Gene Expression after 24h exposed to 7_Copper_90-2 in rat liver cell	GPL4135
7_Copper_90-2_R.txt	Rattus Norvegicus	Copper (copper II chloride dihydrate, CuCl2.2HO)_2	10 ppm	24h	primary rat hepatocytes, rtNHeps	Male	Total RNA	CY3	Gene Expression after 24h exposed to 7_Copper_90-2 in rat liver cell	GPL4135
7_Tungsten_90-2_R.txt	Rattus Norvegicus	Tungsten (sodium tungstate dihydrate, Na2WO4.2H2O)_1	100 ppm	24h	primary rat hepatocytes, rtNHeps	Male	Total RNA	CY3	Gene Expression after 24h exposed to 7_Tungsten_90-2 in rat liver cell	GPL4135
7_c_90-2_R.txt	Rattus Norvegicus	Solvent Control (Water)_3		24h	primary rat hepatocytes, rtNHeps	Male	Total RNA	CY3	Gene Expression after 24h exposed to 7_control set_90-2 in rat liver cell	GPL4135
8_c_90-2.txt	Rattus Norvegicus	Solvent Control (Water)_1		24h	primary rat hepatocytes, rtNHeps	Male	Total RNA	CY3	Gene Expression after 24h exposed to 8_control set_90-2 in rat liver cell	GPL4135
8_Zinc_90-2.txt	Rattus Norvegicus	Zinc (zinc sulfate heptahydrate, ZnSO4.7H2O)_1	10 ppm	24h	primary rat hepatocytes, rtNHeps	Male	Total RNA	CY3	Gene Expression after 24h exposed to 8_Zinc_90-2 in rat liver cell	GPL4135
8_Selenium_90-2.txt	Rattus Norvegicus	Selenium (sodium selenite, Na2SeO3)_2	0.1 ppm	24h	primary rat hepatocytes, rtNHeps	Male	Total RNA	CY3	Gene Expression after 24h exposed to 8_Selenium_90-2 in rat liver cell	GPL4135
8_Nickel_90-2.txt	Rattus Norvegicus	Nickel (nickel (II) chloride, NiCl2)_2	10 ppm	24h	primary rat hepatocytes, rtNHeps	Male	Total RNA	CY3	Gene Expression after 24h exposed to 8_Nickel_90-2 in rat liver cell	GPL4135
1_2-4-6-TNT_90-2.txt	Rattus Norvegicus	2,4,6-TNT_3	10 ppm	24h	primary rat hepatocytes, rtNHeps	Male	Total RNA	CY3	Gene Expression after 24h exposed to 1_2-4-6-TNT_90-2 in rat liver cell	GPL4135
1_c_90-2.txt	Rattus Norvegicus	Solvent Control (DMSO)_2		24h	primary rat hepatocytes, rtNHeps	Male	Total RNA	CY3	Gene Expression after 24h exposed to 1_control set_90-2 in rat liver cell	GPL4135
1_2-6-DNT_90-2.txt	Rattus Norvegicus	2,6-DNT_1	10 ppm	24h	primary rat hepatocytes, rtNHeps	Male	Total RNA	CY3	Gene Expression after 24h exposed to 1_2-6-DNT_90-2 in rat liver cell	GPL4135
1_2-4-DNT_90-2.txt	Rattus Norvegicus	2,4-DNT_3	10 ppm	24h	primary rat hepatocytes, rtNHeps	Male	Total RNA	CY3	Gene Expression after 24h exposed to 1_2-4-DNT_90-2 in rat liver cell	GPL4135
2_2-4-diamino-6-nitrotoluene_90-2.txt	Rattus Norvegicus	2,4-diamino-6-nitrotoluene_2	10 ppm	24h	primary rat hepatocytes, rtNHeps	Male	Total RNA	CY3	Gene Expression after 24h exposed to 2_2-4-diamino-6-nitrotoluene_90-2 in rat liver cell	GPL4135
2_2-amino-4-6-DNT_90-2.txt	Rattus Norvegicus	2-amino-4,6-DNT_2	10 ppm	24h	primary rat hepatocytes, rtNHeps	Male	Total RNA	CY3	Gene Expression after 24h exposed to 2_2-amino-4-6-DNT_90-2 in rat liver cell	GPL4135
2_c_90-2.txt	Rattus Norvegicus	Solvent Control (DMSO)_1		24h	primary rat hepatocytes, rtNHeps	Male	Total RNA	CY3	Gene Expression after 24h exposed to 2_control set_90-2 in rat liver cell	GPL4135
2_2-amino-4-4-DNT_90-2.txt	Rattus Norvegicus	2-amino-4,4-DNT_2	10 ppm	24h	primary rat hepatocytes, rtNHeps	Male	Total RNA	CY3	Gene Expression after 24h exposed to 2_2-amino-4-4-DNT_90-2 in rat liver cell	GPL4135
2_2-amino-4-6-DNT_90-2_R.txt	Rattus Norvegicus	2-amino-4,6-DNT_3	10 ppm	24h	primary rat hepatocytes, rtNHeps	Male	Total RNA	CY3	Gene Expression after 24h exposed to 2_2-amino-4-6-DNT_90-2 in rat liver cell	GPL4135
2_c_90-2_R.txt	Rattus Norvegicus	Solvent Control (DMSO)_2		24h	primary rat hepatocytes, rtNHeps	Male	Total RNA	CY3	Gene Expression after 24h exposed to 2_control set_90-2 in rat liver cell	GPL4135
2_2-4-diamino-6-nitrotoluene_90-2_R.txt	Rattus Norvegicus	2,4-diamino-6-nitrotoluene_3	10 ppm	24h	primary rat hepatocytes, rtNHeps	Male	Total RNA	CY3	Gene Expression after 24h exposed to 2_2-4-diamino-6-nitrotoluene_90-2 in rat liver cell	GPL4135
2_2-amino-4-4-DNT_90-2_R.txt	Rattus Norvegicus	2-amino-4,4-DNT_1	10 ppm	24h	primary rat hepatocytes, rtNHeps	Male	Total RNA	CY3	Gene Expression after 24h exposed to 2_2-amino-4-4-DNT_90-2 in rat liver cell	GPL4135
3_4-amino-2-6-DNT_90-2.txt	Rattus Norvegicus	4-amino-2,6-DNT_1	10 ppm	24h	primary rat hepatocytes, rtNHeps	Male	Total RNA	CY3	Gene Expression after 24h exposed to 3_4-amino-2-6-DNT_90-2 in rat liver cell	GPL4135
3_c_90-2.txt	Rattus Norvegicus	Solvent Control (DMSO)_1		24h	primary rat hepatocytes, rtNHeps	Male	Total RNA	CY3	Gene Expression after 24h exposed to 3_control set_90-2 in rat liver cell	GPL4135
3_1-3-5-TNB_90-2.txt	Rattus Norvegicus	1,3,5-TNB_1	1 ppm	24h	primary rat hepatocytes, rtNHeps	Male	Total RNA	CY3	Gene Expression after 24h exposed to 3_1-3-5-TNB_90-2 in rat liver cell	GPL4135
3_RDX_90-2.txt	Rattus Norvegicus	RDX_2	10 ppm	24h	primary rat hepatocytes, rtNHeps	Male	Total RNA	CY3	Gene Expression after 24h exposed to 3_RDX_90-2 in rat liver cell	GPL4135
31_Beta-Naphthoflavone_90-1.txt	Rattus Norvegicus	Beta-Naphthoflavone_3	1 ppm	24h	primary rat hepatocytes, rtNHeps	Male	Total RNA	CY3	Gene Expression after 24h exposed to 31_Beta-Naphthoflavone_90-1 in rat liver cell	GPL4135
31_c_90-1.txt	Rattus Norvegicus	Solvent Control (DMSO)_3		24h	primary rat hepatocytes, rtNHeps	Male	Total RNA	CY3	Gene Expression after 24h exposed to 31_control set_90-1 in rat liver cell	GPL4135
31_Carbon-Tetrachloride_90-1.txt	Rattus Norvegicus	Carbon Tetrachloride_3	10 ppm	24h	primary rat hepatocytes, rtNHeps	Male	Total RNA	CY3	Gene Expression after 24h exposed to 31_Carbon Tetrachloride_90-1 in rat liver cell	GPL4135
31_Phenobarbital_90-1.txt	Rattus Norvegicus	Phenobarbital_1	~46ppm	24h	primary rat hepatocytes, rtNHeps	Male	Total RNA	CY3	Gene Expression after 24h exposed to 31_Phenobarbital_90-1 in rat liver cell	GPL4135
32_PCB_90-1.txt	Rattus Norvegicus	PCB 126 (co-planar PCB)_2	100 ppb	24h	primary rat hepatocytes, rtNHeps	Male	Total RNA	CY3	Gene Expression after 24h exposed to 32_PCB_90-1 in rat liver cell	GPL4135
32_2-3-7-8-TCDD_90-1.txt	Rattus Norvegicus	2,3,7,8-TCDD_3	0.1 ppb	24h	primary rat hepatocytes, rtNHeps	Male	Total RNA	CY3	Gene Expression after 24h exposed to 32_2-3-7-8-TCDD_90-1 in rat liver cell	GPL4135
32_c_90-1.txt	Rattus Norvegicus	Solvent Control (Iso-octane)_3		24h	primary rat hepatocytes, rtNHeps	Male	Total RNA	CY3	Gene Expression after 24h exposed to 32_control set_90-1 in rat liver cell	GPL4135
32_2-3-7-8-TBDD_90-1.txt	Rattus Norvegicus	2,3,7,8-TBDD_1	0.1 ppb	24h	primary rat hepatocytes, rtNHeps	Male	Total RNA	CY3	Gene Expression after 24h exposed to 32_2-3-7-8-TBDD_90-1 in rat liver cell	GPL4135
33_Benzo_90-1.txt	Rattus Norvegicus	Benzo(a)pyrene (BaP)_1	1 ppm	24h	primary rat hepatocytes, rtNHeps	Male	Total RNA	CY3	Gene Expression after 24h exposed to 33_Benzo_90-1 in rat liver cell	GPL4135
33_Fluoranthene_90-1.txt	Rattus Norvegicus	Fluoranthene (aka Benzo[j,k]fluorene)_1	10 ppm	24h	primary rat hepatocytes, rtNHeps	Male	Total RNA	CY3	Gene Expression after 24h exposed to 33_Fluoranthene_90-1 in rat liver cell	GPL4135
33_Piperonyl-Butoxide_90-1.txt	Rattus Norvegicus	Piperonyl Butoxide (PBO)_3	10 ppm	24h	primary rat hepatocytes, rtNHeps	Male	Total RNA	CY3	Gene Expression after 24h exposed to 33_Piperonyl Butoxide _90-1 in rat liver cell	GPL4135
33_c_90-1.txt	Rattus Norvegicus	Solvent Control (DMSO)_3		24h	primary rat hepatocytes, rtNHeps	Male	Total RNA	CY3	Gene Expression after 24h exposed to 33_control set_90-1 in rat liver cell	GPL4135
1_c_90-2_R.txt	Rattus Norvegicus	Solvent Control (DMSO)_1		24h	primary rat hepatocytes, rtNHeps	Male	Total RNA	CY3	Gene Expression after 24h exposed to 1_control set_90-2 in rat liver cell	GPL4135
1_2-4-6-TNT_90-2_R.txt	Rattus Norvegicus	2,4,6-TNT_1	10 ppm	24h	primary rat hepatocytes, rtNHeps	Male	Total RNA	CY3	Gene Expression after 24h exposed to 1_2-4-6-TNT_90-2 in rat liver cell	GPL4135
1_2-4-DNT_90-2_R.txt	Rattus Norvegicus	2,4-DNT_2	10 ppm	24h	primary rat hepatocytes, rtNHeps	Male	Total RNA	CY3	Gene Expression after 24h exposed to 1_2-4-DNT_90-2 in rat liver cell	GPL4135
1_2-6-DNT_90-2_R.txt	Rattus Norvegicus	2,6-DNT_2	10 ppm	24h	primary rat hepatocytes, rtNHeps	Male	Total RNA	CY3	Gene Expression after 24h exposed to 1_2-6-DNT_90-2 in rat liver cell	GPL4135
3_RDX_90-2_R.txt	Rattus Norvegicus	RDX_3	10 ppm	24h	primary rat hepatocytes, rtNHeps	Male	Total RNA	CY3	Gene Expression after 24h exposed to 3_RDX_90-2 in rat liver cell	GPL4135
3_4-amino-2-6-DNT_90-2_R.txt	Rattus Norvegicus	4-amino-2,6-DNT_2	10 ppm	24h	primary rat hepatocytes, rtNHeps	Male	Total RNA	CY3	Gene Expression after 24h exposed to 3_4-amino-2-6-DNT_90-2 in rat liver cell	GPL4135
3_c_90-2_R.txt	Rattus Norvegicus	Solvent Control (DMSO)_3		24h	primary rat hepatocytes, rtNHeps	Male	Total RNA	CY3	Gene Expression after 24h exposed to 3_control set_90-2 in rat liver cell	GPL4135
3_1-3-5-TNB_90-2_R.txt	Rattus Norvegicus	1,3,5-TNB_2	1 ppm	24h	primary rat hepatocytes, rtNHeps	Male	Total RNA	CY3	Gene Expression after 24h exposed to 3_1-3-5-TNB_90-2 in rat liver cell	GPL4135
4_Cr_90-2.txt	Rattus Norvegicus	Chromium (hexavalent chromium, K2CrO4)_2	0.1 ppm	24h	primary rat hepatocytes, rtNHeps	Male	Total RNA	CY3	Gene Expression after 24h exposed to 4_Cr_90-2 in rat liver cell	GPL4135
4_Lead_90-1.txt	Rattus Norvegicus	Lead (lead nitrate, Pb(NO3)2)_1	10 ppm	24h	primary rat hepatocytes, rtNHeps	Male	Total RNA	CY3	Gene Expression after 24h exposed to 4_Lead _90-2 in rat liver cell	GPL4135
4_Perchlorate_90-2.txt	Rattus Norvegicus	Perchlorate (sodium perchlorate, NaClO4)_3	100 ppm	24h	primary rat hepatocytes, rtNHeps	Male	Total RNA	CY3	Gene Expression after 24h exposed to 4_Perchlorate_90-2 in rat liver cell	GPL4135
4_c_90-2.txt	Rattus Norvegicus	Solvent Control (Water)_2		24h	primary rat hepatocytes, rtNHeps	Male	Total RNA	CY3	Gene Expression after 24h exposed to 4_control set_90-2 in rat liver cell	GPL4135
4_c_90-2_R.txt	Rattus Norvegicus	Solvent Control (Water)_3		24h	primary rat hepatocytes, rtNHeps	Male	Total RNA	CY3	Gene Expression after 24h exposed to 4_control set_90-2 in rat liver cell	GPL4135
4_Cr_90-2_R.txt	Rattus Norvegicus	Chromium (hexavalent chromium, K2CrO4)_3	0.1 ppm	24h	primary rat hepatocytes, rtNHeps	Male	Total RNA	CY3	Gene Expression after 24h exposed to 4_Cr_90-2 in rat liver cell	GPL4135
4_Lead_90-2.txt	Rattus Norvegicus	Lead (lead nitrate, Pb(NO3)2)_3	10 ppm	24h	primary rat hepatocytes, rtNHeps	Male	Total RNA	CY3	Gene Expression after 24h exposed to 4_Lead _90-2 in rat liver cell	GPL4135
4_Perchlorate_90-2_R.txt	Rattus Norvegicus	Perchlorate (sodium perchlorate, NaClO4)_1	100 ppm	24h	primary rat hepatocytes, rtNHeps	Male	Total RNA	CY3	Gene Expression after 24h exposed to 4_Perchlorate_90-2 in rat liver cell	GPL4135
5_c_90-2.txt	Rattus Norvegicus	Solvent Control (DMSO)_1		24h	primary rat hepatocytes, rtNHeps	Male	Total RNA	CY3	Gene Expression after 24h exposed to 5_control set_90-2 in rat liver cell	GPL4135
5_3-Methylcholanthrene_90-2.txt	Rattus Norvegicus	3-Methylcholanthrene_2	1 ppm	24h	primary rat hepatocytes, rtNHeps	Male	Total RNA	CY3	Gene Expression after 24h exposed to 5_3-Methylcholanthrene_90-2 in rat liver cell	GPL4135
5_Anthracene_90-2.txt	Rattus Norvegicus	Anthracene_1	10 ppm	24h	primary rat hepatocytes, rtNHeps	Male	Total RNA	CY3	Gene Expression after 24h exposed to 5_Anthracene_90-2 in rat liver cell	GPL4135
5_Naphthalene_90-2.txt	Rattus Norvegicus	Naphthalene_3	10 ppm	24h	primary rat hepatocytes, rtNHeps	Male	Total RNA	CY3	Gene Expression after 24h exposed to 5_Naphthalene_90-2 in rat liver cell	GPL4135
5_3-Methylcholanthrene_90-2_R.txt	Rattus Norvegicus	3-Methylcholanthrene_3	1 ppm	24h	primary rat hepatocytes, rtNHeps	Male	Total RNA	CY3	Gene Expression after 24h exposed to 5_3-Methylcholanthrene_90-2 in rat liver cell	GPL4135
5_Anthracene_90-2_R.txt	Rattus Norvegicus	Anthracene_2	10 ppm	24h	primary rat hepatocytes, rtNHeps	Male	Total RNA	CY3	Gene Expression after 24h exposed to 5_Anthracene_90-2 in rat liver cell	GPL4135
5_Naphthalene_90-2_R.txt	Rattus Norvegicus	Naphthalene_2	10 ppm	24h	primary rat hepatocytes, rtNHeps	Male	Total RNA	CY3	Gene Expression after 24h exposed to 5_Naphthalene_90-2 in rat liver cell	GPL4135
5_c_90-2_R.txt	Rattus Norvegicus	Solvent Control (DMSO)_2		24h	primary rat hepatocytes, rtNHeps	Male	Total RNA	CY3	Gene Expression after 24h exposed to 5_control set_90-2 in rat liver cell	GPL4135
6_c_90-2_R.txt	Rattus Norvegicus	Solvent Control (Water)_2		24h	primary rat hepatocytes, rtNHeps	Male	Total RNA	CY3	Gene Expression after 24h exposed to 6_control set_90-2 in rat liver cell	GPL4135
6_TNFa_90-2_R.txt	Rattus Norvegicus	TNFa (Cachectin) - rat_3	10 ppb	24h	primary rat hepatocytes, rtNHeps	Male	Total RNA	CY3	Gene Expression after 24h exposed to 6_TNFa_90-2 in rat liver cell	GPL4135
6_LPS_90-2_R.txt	Rattus Norvegicus	LPS (lipopolysaccharides)_2	100 ppb	24h	primary rat hepatocytes, rtNHeps	Male	Total RNA	CY3	Gene Expression after 24h exposed to 6_LPS_90-2 in rat liver cell	GPL4135
6_IL-3_90-2_R.txt	Rattus Norvegicus	IL-3 - human_2	10 ppb	24h	primary rat hepatocytes, rtNHeps	Male	Total RNA	CY3	Gene Expression after 24h exposed to 6_IL-3_90-2 in rat liver cell	GPL4135
8_Selenium_90-2_R.txt	Rattus Norvegicus	Selenium (sodium selenite, Na2SeO3)_3	0.1 ppm	24h	primary rat hepatocytes, rtNHeps	Male	Total RNA	CY3	Gene Expression after 24h exposed to 8_Selenium_90-2 in rat liver cell	GPL4135
8_Nickel_90-2_R.txt	Rattus Norvegicus	Nickel (nickel (II) chloride, NiCl2)_3	10 ppm	24h	primary rat hepatocytes, rtNHeps	Male	Total RNA	CY3	Gene Expression after 24h exposed to 8_Nickel_90-2 in rat liver cell	GPL4135
8_c_90-2_R.txt	Rattus Norvegicus	Solvent Control (Water)_2		24h	primary rat hepatocytes, rtNHeps	Male	Total RNA	CY3	Gene Expression after 24h exposed to 8_control set_90-2 in rat liver cell	GPL4135
8_Zinc_90-2_R.txt	Rattus Norvegicus	Zinc (zinc sulfate heptahydrate, ZnSO4.7H2O)_3	10 ppm	24h	primary rat hepatocytes, rtNHeps	Male	Total RNA	CY3	Gene Expression after 24h exposed to 8_Zinc_90-2 in rat liver cell	GPL4135
9_Ketoconazole_90-2.txt	Rattus Norvegicus	Ketoconazole_1	1 ppm	24h	primary rat hepatocytes, rtNHeps	Male	Total RNA	CY3	Gene Expression after 24h exposed to 9_Ketoconazole_90-2 in rat liver cell	GPL4135
9_c_90-2.txt	Rattus Norvegicus	Solvent Control (DMSO)_2		24h	primary rat hepatocytes, rtNHeps	Male	Total RNA	CY3	Gene Expression after 24h exposed to 9_control set_90-2 in rat liver cell	GPL4135
9_Dexamethasone_90-2.txt	Rattus Norvegicus	Dexamethasone_1	1 0 ppm	24h	primary rat hepatocytes, rtNHeps	Male	Total RNA	CY3	Gene Expression after 24h exposed to 9_Dexamethasone_90-2 in rat liver cell	GPL4135
9_DEHP_90-2.txt	Rattus Norvegicus	DEHP (di-(2-ethylhexyl)phthalate)_2	1 ppm	24h	primary rat hepatocytes, rtNHeps	Male	Total RNA	CY3	Gene Expression after 24h exposed to 9_DEHP_90-2 in rat liver cell	GPL4135
9_c_90-2_R.txt	Rattus Norvegicus	Solvent Control (DMSO)_3		24h	primary rat hepatocytes, rtNHeps	Male	Total RNA	CY3	Gene Expression after 24h exposed to 9_control set_90-2 in rat liver cell	GPL4135
9_Dexamethasone_90-2_R.txt	Rattus Norvegicus	Dexamethasone_3	1 0 ppm	24h	primary rat hepatocytes, rtNHeps	Male	Total RNA	CY3	Gene Expression after 24h exposed to 9_Dexamethasone_90-2 in rat liver cell	GPL4135
9_DEHP_90-2_R.txt	Rattus Norvegicus	DEHP (di-(2-ethylhexyl)phthalate)_3	1 ppm	24h	primary rat hepatocytes, rtNHeps	Male	Total RNA	CY3	Gene Expression after 24h exposed to 9_DEHP_90-2 in rat liver cell	GPL4135
9_Ketoconazole_90-2_R.txt	Rattus Norvegicus	Ketoconazole_3	1 ppm	24h	primary rat hepatocytes, rtNHeps	Male	Total RNA	CY3	Gene Expression after 24h exposed to 9_Ketoconazole_90-2 in rat liver cell	GPL4135
10_Lovastatin_90-2.txt	Rattus Norvegicus	Lovastatin (Mevinolin)_2	1 ppm	24h	primary rat hepatocytes, rtNHeps	Male	Total RNA	CY3	Gene Expression after 24h exposed to 10_Lovastatin_90-2 in rat liver cell	GPL4135
10_Amiodarone_90-2.txt	Rattus Norvegicus	Amiodarone_1	1 ppm	24h	primary rat hepatocytes, rtNHeps	Male	Total RNA	CY3	Gene Expression after 24h exposed to 10_Amiodarone_90-2 in rat liver cell	GPL4135
10_Bezafibrate_90-2.txt	Rattus Norvegicus	Bezafibrate_1	100 ppm	24h	primary rat hepatocytes, rtNHeps	Male	Total RNA	CY3	Gene Expression after 24h exposed to 10_Bezafibrate_90-2 in rat liver cell	GPL4135
10_c_90-2.txt	Rattus Norvegicus	Solvent Control (DMSO)_2		24h	primary rat hepatocytes, rtNHeps	Male	Total RNA	CY3	Gene Expression after 24h exposed to 10_control set_90-2 in rat liver cell	GPL4135
10_c_90-2_R.txt	Rattus Norvegicus	Solvent Control (DMSO)_3		24h	primary rat hepatocytes, rtNHeps	Male	Total RNA	CY3	Gene Expression after 24h exposed to 10_control set_90-2 in rat liver cell	GPL4135
10_Lovastatin_90-2_R.txt	Rattus Norvegicus	Lovastatin (Mevinolin)_3	1 ppm	24h	primary rat hepatocytes, rtNHeps	Male	Total RNA	CY3	Gene Expression after 24h exposed to 10_Lovastatin_90-2 in rat liver cell	GPL4135
10_Amiodarone_90-2_R.txt	Rattus Norvegicus	Amiodarone_2	1 ppm	24h	primary rat hepatocytes, rtNHeps	Male	Total RNA	CY3	Gene Expression after 24h exposed to 10_Amiodarone_90-2 in rat liver cell	GPL4135
10_Bezafibrate_90-2_R.txt	Rattus Norvegicus	Bezafibrate_2	100 ppm	24h	primary rat hepatocytes, rtNHeps	Male	Total RNA	CY3	Gene Expression after 24h exposed to 10_Bezafibrate_90-2 in rat liver cell	GPL4135
11_Fenoprofen_90-2.txt	Rattus Norvegicus	Fenoprofen (calcium salt hydrate)_1	30 ppm	24h	primary rat hepatocytes, rtNHeps	Male	Total RNA	CY3	Gene Expression after 24h exposed to 11_Fenoprofen_90-2 in rat liver cell	GPL4135
11_Indomethacin_90-2.txt	Rattus Norvegicus	Indomethacin_1	10 ppm	24h	primary rat hepatocytes, rtNHeps	Male	Total RNA	CY3	Gene Expression after 24h exposed to 11_Indomethacin_90-2 in rat liver cell	GPL4135
11_c_90-2.txt	Rattus Norvegicus	Solvent Control (DMSO)_2		24h	primary rat hepatocytes, rtNHeps	Male	Total RNA	CY3	Gene Expression after 24h exposed to 11_control set_90-2 in rat liver cell	GPL4135
11_Troglitazone_90-2.txt	Rattus Norvegicus	Troglitazone_1	3 ppm	24h	primary rat hepatocytes, rtNHeps	Male	Total RNA	CY3	Gene Expression after 24h exposed to 11_Troglitazone_90-2 in rat liver cell	GPL4135
11_Troglitazone_90-2_R.txt	Rattus Norvegicus	Troglitazone_3	3 ppm	24h	primary rat hepatocytes, rtNHeps	Male	Total RNA	CY3	Gene Expression after 24h exposed to 11_Troglitazone_90-2 in rat liver cell	GPL4135
11_c_90-2_R.txt	Rattus Norvegicus	Solvent Control (DMSO)_3		24h	primary rat hepatocytes, rtNHeps	Male	Total RNA	CY3	Gene Expression after 24h exposed to 11_control set_90-2 in rat liver cell	GPL4135
11_Fenoprofen_90-2_R.txt	Rattus Norvegicus	Fenoprofen (calcium salt hydrate)_2	30 ppm	24h	primary rat hepatocytes, rtNHeps	Male	Total RNA	CY3	Gene Expression after 24h exposed to 11_Fenoprofen_90-2 in rat liver cell	GPL4135
11_Indomethacin_90-2_R.txt	Rattus Norvegicus	Indomethacin_2	10 ppm	24h	primary rat hepatocytes, rtNHeps	Male	Total RNA	CY3	Gene Expression after 24h exposed to 11_Indomethacin_90-2 in rat liver cell	GPL4135
12_c_90-2.txt	Rattus Norvegicus	Solvent Control (DMSO)_1		24h	primary rat hepatocytes, rtNHeps	Male	Total RNA	CY3	Gene Expression after 24h exposed to 12_control set_90-2 in rat liver cell	GPL4135
12_PFAA-PFOA_90-2.txt	Rattus Norvegicus	PFAA/PFOA (Perfluorooctanoic acid)_1	30 ppm	24h	primary rat hepatocytes, rtNHeps	Male	Total RNA	CY3	Gene Expression after 24h exposed to 12_PFAA/PFOA_90-2 in rat liver cell	GPL4135
12_Aspirin_90-2.txt	Rattus Norvegicus	Aspirin_2	30 ppm	24h	primary rat hepatocytes, rtNHeps	Male	Total RNA	CY3	Gene Expression after 24h exposed to 12_Aspirin_90-2 in rat liver cell	GPL4135
12_Ibuprofen_90-2.txt	Rattus Norvegicus	Ibuprofen_1	30 ppm	24h	primary rat hepatocytes, rtNHeps	Male	Total RNA	CY3	Gene Expression after 24h exposed to 12_Ibuprofen_90-2 in rat liver cell	GPL4135
12_Aspirin_90-2_R.txt	Rattus Norvegicus	Aspirin_3	30 ppm	24h	primary rat hepatocytes, rtNHeps	Male	Total RNA	CY3	Gene Expression after 24h exposed to 12_Aspirin_90-2 in rat liver cell	GPL4135
12_Ibuprofen_90-2_R.txt	Rattus Norvegicus	Ibuprofen_2	30 ppm	24h	primary rat hepatocytes, rtNHeps	Male	Total RNA	CY3	Gene Expression after 24h exposed to 12_Ibuprofen_90-2 in rat liver cell	GPL4135
12_c_90-2_R.txt	Rattus Norvegicus	Solvent Control (DMSO)_2		24h	primary rat hepatocytes, rtNHeps	Male	Total RNA	CY3	Gene Expression after 24h exposed to 12_control set_90-2 in rat liver cell	GPL4135
12_PFAA-PFOA_90-2_R.txt	Rattus Norvegicus	PFAA/PFOA (Perfluorooctanoic acid)_3	30 ppm	24h	primary rat hepatocytes, rtNHeps	Male	Total RNA	CY3	Gene Expression after 24h exposed to 12_PFAA/PFOA_90-2 in rat liver cell	GPL4135
13_EE2_90-2.txt	Rattus Norvegicus	EE2 (ethinyl estradiol), 17alpha_1	1 ppm	24h	primary rat hepatocytes, rtNHeps	Male	Total RNA	CY3	Gene Expression after 24h exposed to 13_EE2_90-2 in rat liver cell	GPL4135
13_Cortisone_90-2.txt	Rattus Norvegicus	Cortisone_1	30 ppm	24h	primary rat hepatocytes, rtNHeps	Male	Total RNA	CY3	Gene Expression after 24h exposed to 13_Cortisone_90-2 in rat liver cell	GPL4135
13_c_90-2.txt	Rattus Norvegicus	Solvent Control (DMSO)_1		24h	primary rat hepatocytes, rtNHeps	Male	Total RNA	CY3	Gene Expression after 24h exposed to 13_control set_90-2 in rat liver cell	GPL4135
13_Metyrapone_90-2.txt	Rattus Norvegicus	Metyrapone_1	100 ppm	24h	primary rat hepatocytes, rtNHeps	Male	Total RNA	CY3	Gene Expression after 24h exposed to 13_Metyrapone_90-2 in rat liver cell	GPL4135
16_PCN_90-2.txt	Rattus Norvegicus	PCN (pregnenolone-16alpha-nitrile)_1	1 0 ppm	24h	primary rat hepatocytes, rtNHeps	Male	Total RNA	CY3	Gene Expression after 24h exposed to 16_PCN_90-2 in rat liver cell	GPL4135
16_Rifampicin_90-2.txt	Rattus Norvegicus	Rifampicin (Rifampin, Rifamycin AMP)_1	1 0 ppm	24h	primary rat hepatocytes, rtNHeps	Male	Total RNA	CY3	Gene Expression after 24h exposed to 16_Rifampicin_90-2 in rat liver cell	GPL4135
16_c_90-2.txt	Rattus Norvegicus	Solvent Control (DMSO)_1		24h	primary rat hepatocytes, rtNHeps	Male	Total RNA	CY3	Gene Expression after 24h exposed to 16_control set_90-2 in rat liver cell	GPL4135
16_Tamoxifen_90-2.txt	Rattus Norvegicus	Tamoxifen_2	3 ppm	24h	primary rat hepatocytes, rtNHeps	Male	Total RNA	CY3	Gene Expression after 24h exposed to 16_Tamoxifen_90-2 in rat liver cell	GPL4135
16_Tamoxifen_90-2_R.txt	Rattus Norvegicus	Tamoxifen_3	3 ppm	24h	primary rat hepatocytes, rtNHeps	Male	Total RNA	CY3	Gene Expression after 24h exposed to 16_Tamoxifen_90-2 in rat liver cell	GPL4135
16_PCN_90-2_R.txt	Rattus Norvegicus	PCN (pregnenolone-16alpha-nitrile)_3	1 0 ppm	24h	primary rat hepatocytes, rtNHeps	Male	Total RNA	CY3	Gene Expression after 24h exposed to 16_PCN_90-2 in rat liver cell	GPL4135
16_Rifampicin_90-2_R.txt	Rattus Norvegicus	Rifampicin (Rifampin, Rifamycin AMP)_2	1 0 ppm	24h	primary rat hepatocytes, rtNHeps	Male	Total RNA	CY3	Gene Expression after 24h exposed to 16_Rifampicin_90-2 in rat liver cell	GPL4135
16_c_90-2_R.txt	Rattus Norvegicus	Solvent Control (DMSO)_3		24h	primary rat hepatocytes, rtNHeps	Male	Total RNA	CY3	Gene Expression after 24h exposed to 16_control set_90-2 in rat liver cell	GPL4135
17_c_90-2.txt	Rattus Norvegicus	Solvent Control (DMSO)_2		24h	primary rat hepatocytes, rtNHeps	Male	Total RNA	CY3	Gene Expression after 24h exposed to 17_control set_90-2 in rat liver cell	GPL4135
17_Hyperforin_90-2.txt	Rattus Norvegicus	Hyperforin_2	0.3 ppm	24h	primary rat hepatocytes, rtNHeps	Male	Total RNA	CY3	Gene Expression after 24h exposed to 17_Hyperforin_90-2 in rat liver cell	GPL4135
17_Taxol_90-2.txt	Rattus Norvegicus	Taxol (Placitaxel)_1	0..01 ppm	24h	primary rat hepatocytes, rtNHeps	Male	Total RNA	CY3	Gene Expression after 24h exposed to 17_Taxol_90-2 in rat liver cell	GPL4135
17_SR12813_90-2.txt	Rattus Norvegicus	SR12813_1	1 ppm	24h	primary rat hepatocytes, rtNHeps	Male	Total RNA	CY3	Gene Expression after 24h exposed to 17_SR12813_90-2 in rat liver cell	GPL4135
17_Taxol_90-2_R.txt	Rattus Norvegicus	Taxol (Placitaxel)_2	0..01 ppm	24h	primary rat hepatocytes, rtNHeps	Male	Total RNA	CY3	Gene Expression after 24h exposed to 17_Taxol_90-2 in rat liver cell	GPL4135
17_c_90-2_R.txt	Rattus Norvegicus	Solvent Control (DMSO)_3		24h	primary rat hepatocytes, rtNHeps	Male	Total RNA	CY3	Gene Expression after 24h exposed to 17_control set_90-2 in rat liver cell	GPL4135
17_Hyperforin_90-2_R.txt	Rattus Norvegicus	Hyperforin_3	0.3 ppm	24h	primary rat hepatocytes, rtNHeps	Male	Total RNA	CY3	Gene Expression after 24h exposed to 17_Hyperforin_90-2 in rat liver cell	GPL4135
17_SR12813_90-2_R.txt	Rattus Norvegicus	SR12813_3	1 ppm	24h	primary rat hepatocytes, rtNHeps	Male	Total RNA	CY3	Gene Expression after 24h exposed to 17_SR12813_90-2 in rat liver cell	GPL4135
18_Clotrimazole_90-2.txt	Rattus Norvegicus	Clotrimazole_1	1 ppm	24h	primary rat hepatocytes, rtNHeps	Male	Total RNA	CY3	Gene Expression after 24h exposed to 18_Clotrimazole_90-2 in rat liver cell	GPL4135
18_Camptothecin_90-2.txt	Rattus Norvegicus	Camptothecin_2	10 ppb	24h	primary rat hepatocytes, rtNHeps	Male	Total RNA	CY3	Gene Expression after 24h exposed to 18_Camptothecin_90-2 in rat liver cell	GPL4135
18_c_90-2.txt	Rattus Norvegicus	Solvent Control (DMSO)_2		24h	primary rat hepatocytes, rtNHeps	Male	Total RNA	CY3	Gene Expression after 24h exposed to 18_control set_90-2 in rat liver cell	GPL4135
18_Vinblastine-sulfate_90-2.txt	Rattus Norvegicus	Vinblastine, sulfate_1	10 ppm	24h	primary rat hepatocytes, rtNHeps	Male	Total RNA	CY3	Gene Expression after 24h exposed to 18_Vinblastine- sulfate_90-2 in rat liver cell	GPL4135
18_Vinblastine-sulfate_90-2_R.txt	Rattus Norvegicus	Vinblastine, sulfate_2	10 ppm	24h	primary rat hepatocytes, rtNHeps	Male	Total RNA	CY3	Gene Expression after 24h exposed to 18_Vinblastine- sulfate_90-2 in rat liver cell	GPL4135
18_c_90-2_R.txt	Rattus Norvegicus	Solvent Control (DMSO)_3		24h	primary rat hepatocytes, rtNHeps	Male	Total RNA	CY3	Gene Expression after 24h exposed to 18_control set_90-2 in rat liver cell	GPL4135
18_Camptothecin_90-2_R.txt	Rattus Norvegicus	Camptothecin_3	10 ppb	24h	primary rat hepatocytes, rtNHeps	Male	Total RNA	CY3	Gene Expression after 24h exposed to 18_Camptothecin_90-2 in rat liver cell	GPL4135
18_Clotrimazole_90-2_R.txt	Rattus Norvegicus	Clotrimazole_3	1 ppm	24h	primary rat hepatocytes, rtNHeps	Male	Total RNA	CY3	Gene Expression after 24h exposed to 18_Clotrimazole_90-2 in rat liver cell	GPL4135
19_4-Bromophenyl_90-2.txt	Rattus Norvegicus	4-Bromophenyl phenyl ether_1	10 ppm	24h	primary rat hepatocytes, rtNHeps	Male	Total RNA	CY3	Gene Expression after 24h exposed to 19_4-Bromophenyl_90-2 in rat liver cell	GPL4135
19_DEET_90-2.txt	Rattus Norvegicus	DEET_2	10 ppm	24h	primary rat hepatocytes, rtNHeps	Male	Total RNA	CY3	Gene Expression after 24h exposed to 19_DEET_90-2 in rat liver cell	GPL4135
19_c_90-2.txt	Rattus Norvegicus	Solvent Control (DMSO)_3		24h	primary rat hepatocytes, rtNHeps	Male	Total RNA	CY3	Gene Expression after 24h exposed to 19_control set_90-2 in rat liver cell	GPL4135
19_Fipronil_90-2.txt	Rattus Norvegicus	Fipronil_1	3 ppm	24h	primary rat hepatocytes, rtNHeps	Male	Total RNA	CY3	Gene Expression after 24h exposed to 19_Fipronil_90-2 in rat liver cell	GPL4135
19_DEET_90-2_R.txt	Rattus Norvegicus	DEET_3	10 ppm	24h	primary rat hepatocytes, rtNHeps	Male	Total RNA	CY3	Gene Expression after 24h exposed to 19_DEET_90-2 in rat liver cell	GPL4135
19_c_90-2_R.txt	Rattus Norvegicus	Solvent Control (DMSO)_2		24h	primary rat hepatocytes, rtNHeps	Male	Total RNA	CY3	Gene Expression after 24h exposed to 19_control set_90-2 in rat liver cell	GPL4135
19_Fipronil_90-2_R.txt	Rattus Norvegicus	Fipronil_2	3 ppm	24h	primary rat hepatocytes, rtNHeps	Male	Total RNA	CY3	Gene Expression after 24h exposed to 19_Fipronil_90-2 in rat liver cell	GPL4135
19_4-Bromophenyl_90-2_R.txt	Rattus Norvegicus	4-Bromophenyl phenyl ether_3	10 ppm	24h	primary rat hepatocytes, rtNHeps	Male	Total RNA	CY3	Gene Expression after 24h exposed to 19_4-Bromophenyl_90-2 in rat liver cell	GPL4135
20_c_90-2.txt	Rattus Norvegicus	Solvent Control (DMSO)_1		24h	primary rat hepatocytes, rtNHeps	Male	Total RNA	CY3	Gene Expression after 24h exposed to 20_control set_90-2 in rat liver cell	GPL4135
20_Ethoxyquin_90-2.txt	Rattus Norvegicus	Ethoxyquin_2	3 ppm	24h	primary rat hepatocytes, rtNHeps	Male	Total RNA	CY3	Gene Expression after 24h exposed to 20_Ethoxyquin_90-2 in rat liver cell	GPL4135
20_Oltipraz_90-2.txt	Rattus Norvegicus	Oltipraz_1	3 ppm	24h	primary rat hepatocytes, rtNHeps	Male	Total RNA	CY3	Gene Expression after 24h exposed to 20_Oltipraz_90-2 in rat liver cell	GPL4135
20_2-4-Dinitrophenol_90-2.txt	Rattus Norvegicus	2,4-Dinitrophenol_1	1 ppm	24h	primary rat hepatocytes, rtNHeps	Male	Total RNA	CY3	Gene Expression after 24h exposed to 20_2-4-Dinitrophenol_90-2 in rat liver cell	GPL4135
20_2-4-Dinitrophenol_90-2_R.txt	Rattus Norvegicus	2,4-Dinitrophenol_2	1 ppm	24h	primary rat hepatocytes, rtNHeps	Male	Total RNA	CY3	Gene Expression after 24h exposed to 20_2-4-Dinitrophenol_90-2 in rat liver cell	GPL4135
20_c_90-2_R.txt	Rattus Norvegicus	Solvent Control (DMSO)_2		24h	primary rat hepatocytes, rtNHeps	Male	Total RNA	CY3	Gene Expression after 24h exposed to 20_control set_90-2 in rat liver cell	GPL4135
20_Ethoxyquin_90-2_R.txt	Rattus Norvegicus	Ethoxyquin_3	3 ppm	24h	primary rat hepatocytes, rtNHeps	Male	Total RNA	CY3	Gene Expression after 24h exposed to 20_Ethoxyquin_90-2 in rat liver cell	GPL4135
20_Oltipraz_90-2_R.txt	Rattus Norvegicus	Oltipraz_3	3 ppm	24h	primary rat hepatocytes, rtNHeps	Male	Total RNA	CY3	Gene Expression after 24h exposed to 20_Oltipraz_90-2 in rat liver cell	GPL4135
31_Carbon-Tetrachloride_90-2.txt	Rattus Norvegicus	Carbon Tetrachloride_1	10 ppm	24h	primary rat hepatocytes, rtNHeps	Male	Total RNA	CY3	Gene Expression after 24h exposed to 31_Carbon Tetrachloride_90-2 in rat liver cell	GPL4135
31_c_90-2.txt	Rattus Norvegicus	Solvent Control (DMSO)_1		24h	primary rat hepatocytes, rtNHeps	Male	Total RNA	CY3	Gene Expression after 24h exposed to 31_control set_90-2 in rat liver cell	GPL4135
31_Beta-Naphthoflavone_90-2.txt	Rattus Norvegicus	Beta-Naphthoflavone_1	1 ppm	24h	primary rat hepatocytes, rtNHeps	Male	Total RNA	CY3	Gene Expression after 24h exposed to 31_Beta-Naphthoflavone_90-2 in rat liver cell	GPL4135
31_Phenobarbital_90-2.txt	Rattus Norvegicus	Phenobarbital_2	~46ppm	24h	primary rat hepatocytes, rtNHeps	Male	Total RNA	CY3	Gene Expression after 24h exposed to 31_Phenobarbital_90-2 in rat liver cell	GPL4135
31_Beta-Naphthoflavone_90-2_R.txt	Rattus Norvegicus	Beta-Naphthoflavone_2	1 ppm	24h	primary rat hepatocytes, rtNHeps	Male	Total RNA	CY3	Gene Expression after 24h exposed to 31_Beta-Naphthoflavone_90-2 in rat liver cell	GPL4135
31_Phenobarbital_90-2_R.txt	Rattus Norvegicus	Phenobarbital_3	~46ppm	24h	primary rat hepatocytes, rtNHeps	Male	Total RNA	CY3	Gene Expression after 24h exposed to 31_Phenobarbital_90-2 in rat liver cell	GPL4135
31_Carbon-Tetrachloride_90-2_R.txt	Rattus Norvegicus	Carbon Tetrachloride_2	10 ppm	24h	primary rat hepatocytes, rtNHeps	Male	Total RNA	CY3	Gene Expression after 24h exposed to 31_Carbon Tetrachloride_90-2 in rat liver cell	GPL4135
31_c_90-2_R.txt	Rattus Norvegicus	Solvent Control (DMSO)_2		24h	primary rat hepatocytes, rtNHeps	Male	Total RNA	CY3	Gene Expression after 24h exposed to 31_control set_90-2 in rat liver cell	GPL4135
32_c_90-2.txt	Rattus Norvegicus	Solvent Control (Iso-octane)_1		24h	primary rat hepatocytes, rtNHeps	Male	Total RNA	CY3	Gene Expression after 24h exposed to 32_control set_90-2 in rat liver cell	GPL4135
32_PCB_90-2.txt	Rattus Norvegicus	PCB 126 (co-planar PCB)_1	100 ppb	24h	primary rat hepatocytes, rtNHeps	Male	Total RNA	CY3	Gene Expression after 24h exposed to 32_PCB_90-2 in rat liver cell	GPL4135
32_2-3-7-8-TCDD_90-2.txt	Rattus Norvegicus	2,3,7,8-TCDD_1	0.1 ppb	24h	primary rat hepatocytes, rtNHeps	Male	Total RNA	CY3	Gene Expression after 24h exposed to 32_2-3-7-8-TCDD_90-2 in rat liver cell	GPL4135
32_2-3-7-8-TBDD_90-2.txt	Rattus Norvegicus	2,3,7,8-TBDD_2	0.1 ppb	24h	primary rat hepatocytes, rtNHeps	Male	Total RNA	CY3	Gene Expression after 24h exposed to 32_2-3-7-8-TBDD_90-2 in rat liver cell	GPL4135
32_2-3-7-8-TBDD_90-2_R.txt	Rattus Norvegicus	2,3,7,8-TBDD_3	0.1 ppb	24h	primary rat hepatocytes, rtNHeps	Male	Total RNA	CY3	Gene Expression after 24h exposed to 32_2-3-7-8-TBDD_90-2 in rat liver cell	GPL4135
32_c_90-2_R.txt	Rattus Norvegicus	Solvent Control (Iso-octane)_2		24h	primary rat hepatocytes, rtNHeps	Male	Total RNA	CY3	Gene Expression after 24h exposed to 32_control set_90-2 in rat liver cell	GPL4135
32_PCB_90-2_R.txt	Rattus Norvegicus	PCB 126 (co-planar PCB)_3	100 ppb	24h	primary rat hepatocytes, rtNHeps	Male	Total RNA	CY3	Gene Expression after 24h exposed to 32_PCB_90-2 in rat liver cell	GPL4135
32_2-3-7-8-TCDD_90-2_R.txt	Rattus Norvegicus	2,3,7,8-TCDD_2	0.1 ppb	24h	primary rat hepatocytes, rtNHeps	Male	Total RNA	CY3	Gene Expression after 24h exposed to 32_2-3-7-8-TCDD_90-2 in rat liver cell	GPL4135
33_Benzo_90-2.txt	Rattus Norvegicus	Benzo(a)pyrene (BaP)_2	1 ppm	24h	primary rat hepatocytes, rtNHeps	Male	Total RNA	CY3	Gene Expression after 24h exposed to 33_Benzo_90-2 in rat liver cell	GPL4135
33_Fluoranthene_90-2.txt	Rattus Norvegicus	Fluoranthene (aka Benzo[j,k]fluorene)_2	10 ppm	24h	primary rat hepatocytes, rtNHeps	Male	Total RNA	CY3	Gene Expression after 24h exposed to 33_Fluoranthene_90-2 in rat liver cell	GPL4135
33_Piperonyl-Butoxide_90-2.txt	Rattus Norvegicus	Piperonyl Butoxide (PBO)_1	10 ppm	24h	primary rat hepatocytes, rtNHeps	Male	Total RNA	CY3	Gene Expression after 24h exposed to 33_Piperonyl Butoxide_90-2 in rat liver cell	GPL4135
33_c_90-2.txt	Rattus Norvegicus	Solvent Control (DMSO)_1		24h	primary rat hepatocytes, rtNHeps	Male	Total RNA	CY3	Gene Expression after 24h exposed to 33_control set_90-2 in rat liver cell	GPL4135
33_Piperonyl-Butoxide_90-2_R.txt	Rattus Norvegicus	Piperonyl Butoxide (PBO)_2	10 ppm	24h	primary rat hepatocytes, rtNHeps	Male	Total RNA	CY3	Gene Expression after 24h exposed to 33_Piperonyl Butoxide_90-2 in rat liver cell	GPL4135
33_Fluoranthene_90-2_R.txt	Rattus Norvegicus	Fluoranthene (aka Benzo[j,k]fluorene)_3	10 ppm	24h	primary rat hepatocytes, rtNHeps	Male	Total RNA	CY3	Gene Expression after 24h exposed to 33_Fluoranthene_90-2 in rat liver cell	GPL4135
33_c_90-2_R.txt	Rattus Norvegicus	Solvent Control (DMSO)_2		24h	primary rat hepatocytes, rtNHeps	Male	Total RNA	CY3	Gene Expression after 24h exposed to 33_control set_90-2 in rat liver cell	GPL4135
33_Benzo_90-2_R.txt	Rattus Norvegicus	Benzo(a)pyrene (BaP)_3	1 ppm	24h	primary rat hepatocytes, rtNHeps	Male	Total RNA	CY3	Gene Expression after 24h exposed to 33_Benzo_90-2 in rat liver cell	GPL4135
MethylCaproate_C_11-2.txt	Rattus Norvegicus	Methyl Caproate_Con-1		24h	primary rat hepatocytes, rtNHeps	Male	Total RNA	CY3	Gene Expression after 24h exposed to MethylCaproate_control set_11-2 in rat liver cell	GPL4135
MethylCaproate_H_11-2.txt	Rattus Norvegicus	Methyl Caproate_10-1	10 ppm	24h	primary rat hepatocytes, rtNHeps	Male	Total RNA	CY3	Gene Expression after 24h exposed to MethylCaproate_H_11-2 in rat liver cell	GPL4135
MethylCaproate_M_11-2.txt	Rattus Norvegicus	Methyl Caproate, 3 ppm_1	3 ppm	24h	primary rat hepatocytes, rtNHeps	Male	Total RNA	CY3	Gene Expression after 24h exposed to MethylCaproate_M_11-2 in rat liver cell	GPL4135
MethylCaproate_L_11-2.txt	Rattus Norvegicus	Methyl Caproate_1-3	1 ppm	24h	primary rat hepatocytes, rtNHeps	Male	Total RNA	CY3	Gene Expression after 24h exposed to MethylCaproate_L_11-2 in rat liver cell	GPL4135
MethylCaproate_M_11-2_R.txt	Rattus Norvegicus	Methyl Caproate, 3 ppm_2	3 ppm	24h	primary rat hepatocytes, rtNHeps	Male	Total RNA	CY3	Gene Expression after 24h exposed to MethylCaproate_M_11-2 in rat liver cell	GPL4135
MethylCaproate_M_11-2_R1.txt	Rattus Norvegicus	Methyl Caproate, 3 ppm_3	3 ppm	24h	primary rat hepatocytes, rtNHeps	Male	Total RNA	CY3	Gene Expression after 24h exposed to MethylCaproate_M_11-2 in rat liver cell	GPL4135
Cr_C_11-2.txt	Rattus Norvegicus	Chromium (sodium chromate)_Con-2		24h	primary rat hepatocytes, rtNHeps	Male	Total RNA	CY3	Gene Expression after 24h exposed to Cr_control set_11-2 in rat liver cell	GPL4135
Cr_L_11-2.txt	Rattus Norvegicus	Chromium (sodium chromate)_0.03-2	0.03 ppm	24h	primary rat hepatocytes, rtNHeps	Male	Total RNA	CY3	Gene Expression after 24h exposed to Cr_L_11-2 in rat liver cell	GPL4135
Cr_H_11-2.txt	Rattus Norvegicus	Chromium (sodium chromate)_0.3-1	0.3 ppm	24h	primary rat hepatocytes, rtNHeps	Male	Total RNA	CY3	Gene Expression after 24h exposed to Cr_H_11-2 in rat liver cell	GPL4135
Cr_M_11-2.txt	Rattus Norvegicus	Chromium [Potassium Dichromate (VI)], 0.1 ppm_1	0.1 ppm	24h	primary rat hepatocytes, rtNHeps	Male	Total RNA	CY3	Gene Expression after 24h exposed to Cr_M_11-2 in rat liver cell	GPL4135
Cr_C_11-2_R.txt	Rattus Norvegicus	Chromium (sodium chromate)_Con-3		24h	primary rat hepatocytes, rtNHeps	Male	Total RNA	CY3	Gene Expression after 24h exposed to Cr_control set_11-2 in rat liver cell	GPL4135
Cr_L_11-2_R.txt	Rattus Norvegicus	Chromium (sodium chromate)_0.03-3	0.03 ppm	24h	primary rat hepatocytes, rtNHeps	Male	Total RNA	CY3	Gene Expression after 24h exposed to Cr_L_11-2 in rat liver cell	GPL4135
Cr_H_11-2_R.txt	Rattus Norvegicus	Chromium (sodium chromate)_0.3-2	0.3 ppm	24h	primary rat hepatocytes, rtNHeps	Male	Total RNA	CY3	Gene Expression after 24h exposed to Cr_H_11-2 in rat liver cell	GPL4135
Cr_M_11-2_R.txt	Rattus Norvegicus	Chromium [Potassium Dichromate (VI)], 0.1 ppm_2	0.1 ppm	24h	primary rat hepatocytes, rtNHeps	Male	Total RNA	CY3	Gene Expression after 24h exposed to Cr_M_11-2 in rat liver cell	GPL4135
Cr_M_11-2_R1.txt	Rattus Norvegicus	Chromium [Potassium Dichromate (VI)], 0.1 ppm_3	0.1 ppm	24h	primary rat hepatocytes, rtNHeps	Male	Total RNA	CY3	Gene Expression after 24h exposed to Cr_M_11-2 in rat liver cell	GPL4135
CCl4_C_11-2.txt	Rattus Norvegicus	Carbon tetrachloride_Con-1		24h	primary rat hepatocytes, rtNHeps	Male	Total RNA	CY3	Gene Expression after 24h exposed to CCl4_control set_11-2 in rat liver cell	GPL4135
CCl4_L_11-2.txt	Rattus Norvegicus	Carbon tetrachloride_1-1	1 ppm	24h	primary rat hepatocytes, rtNHeps	Male	Total RNA	CY3	Gene Expression after 24h exposed to CCl4_L_11-2 in rat liver cell	GPL4135
CCl4_H_11-2.txt	Rattus Norvegicus	Carbon tetrachloride_10-1	10 ppm	24h	primary rat hepatocytes, rtNHeps	Male	Total RNA	CY3	Gene Expression after 24h exposed to CCl4_H_11-2 in rat liver cell	GPL4135
CCl4_M_11-2.txt	Rattus Norvegicus	Carbon Tetrachloride, 3 ppm_1	3 ppm	24h	primary rat hepatocytes, rtNHeps	Male	Total RNA	CY3	Gene Expression after 24h exposed to CCl4_M_11-2 in rat liver cell	GPL4135
CCl4_C_11-2_R.txt	Rattus Norvegicus	Carbon tetrachloride_Con-2		24h	primary rat hepatocytes, rtNHeps	Male	Total RNA	CY3	Gene Expression after 24h exposed to CCl4_control set_11-2 in rat liver cell	GPL4135
Glucagon_C_11-2.txt	Rattus Norvegicus	Glucagon_Con-1		24h	primary rat hepatocytes, rtNHeps	Male	Total RNA	CY3	Gene Expression after 24h exposed to Glucagon_control set_11-2 in rat liver cell	GPL4135
Glucagon_L_11-2.txt	Rattus Norvegicus	Glucagon_0.1-1	0.1 ppm	24h	primary rat hepatocytes, rtNHeps	Male	Total RNA	CY3	Gene Expression after 24h exposed to Glucagon_L_11-2 in rat liver cell	GPL4135
Glucagon_H_11-2.txt	Rattus Norvegicus	Glucagon_1-2	1 ppm	24h	primary rat hepatocytes, rtNHeps	Male	Total RNA	CY3	Gene Expression after 24h exposed to Glucagon_H_11-2 in rat liver cell	GPL4135
Glucagon_M_11-2.txt	Rattus Norvegicus	Glucagon, 0.3 ppm_1	0.3 ppm	24h	primary rat hepatocytes, rtNHeps	Male	Total RNA	CY3	Gene Expression after 24h exposed to Glucagon_M_11-2 in rat liver cell	GPL4135
Glucagon_C_11-2_R.txt	Rattus Norvegicus	Glucagon_Con-3		24h	primary rat hepatocytes, rtNHeps	Male	Total RNA	CY3	Gene Expression after 24h exposed to Glucagon_control set_11-2 in rat liver cell	GPL4135
Glucagon_L_11-2_R.txt	Rattus Norvegicus	Glucagon_0.1-3	0.1 ppm	24h	primary rat hepatocytes, rtNHeps	Male	Total RNA	CY3	Gene Expression after 24h exposed to Glucagon_L_11-2 in rat liver cell	GPL4135
Glucagon_H_11-2_R.txt	Rattus Norvegicus	Glucagon_1-3	1 ppm	24h	primary rat hepatocytes, rtNHeps	Male	Total RNA	CY3	Gene Expression after 24h exposed to Glucagon_H_11-2 in rat liver cell	GPL4135
Glucagon_M_11-2_R.txt	Rattus Norvegicus	Glucagon, 0.3 ppm_2	0.3 ppm	24h	primary rat hepatocytes, rtNHeps	Male	Total RNA	CY3	Gene Expression after 24h exposed to Glucagon_M_11-2 in rat liver cell	GPL4135
Glucagon_M_11-2_R1.txt	Rattus Norvegicus	Glucagon, 0.3 ppm_3	0.3 ppm	24h	primary rat hepatocytes, rtNHeps	Male	Total RNA	CY3	Gene Expression after 24h exposed to Glucagon_M_11-2 in rat liver cell	GPL4135
BNF_C_11-2.txt	Rattus Norvegicus	BaP (benzo(a)pyrene)_Con2		24h	primary rat hepatocytes, rtNHeps	Male	Total RNA	CY3	Gene Expression after 24h exposed to BNF_control set_11-2 in rat liver cell	GPL4135
BNF_L_11-2.txt	Rattus Norvegicus	BaP (benzo(a)pyrene)_1-1	1 uM	24h	primary rat hepatocytes, rtNHeps	Male	Total RNA	CY3	Gene Expression after 24h exposed to BNF_L_11-2 in rat liver cell	GPL4135
BNF_H_11-2.txt	Rattus Norvegicus	BaP (benzo(a)pyrene)_10-2	10 uM	24h	primary rat hepatocytes, rtNHeps	Male	Total RNA	CY3	Gene Expression after 24h exposed to BNF_H_11-2 in rat liver cell	GPL4135
BNF_M_11-2.txt	Rattus Norvegicus	Beta-Naphthoflavone (BNF), 3 uM_1	3 uM	24h	primary rat hepatocytes, rtNHeps	Male	Total RNA	CY3	Gene Expression after 24h exposed to BNF_M_11-2 in rat liver cell	GPL4135
BNF_C_11-2_R.txt	Rattus Norvegicus	BaP (benzo(a)pyrene)_Con3		24h	primary rat hepatocytes, rtNHeps	Male	Total RNA	CY3	Gene Expression after 24h exposed to BNF_control set_11-2 in rat liver cell	GPL4135
BNF_L_11-2_R.txt	Rattus Norvegicus	BaP (benzo(a)pyrene)_1-3	1 uM	24h	primary rat hepatocytes, rtNHeps	Male	Total RNA	CY3	Gene Expression after 24h exposed to BNF_L_11-2 in rat liver cell	GPL4135
BNF_H_11-2_R.txt	Rattus Norvegicus	BaP (benzo(a)pyrene)_10-3	10 uM	24h	primary rat hepatocytes, rtNHeps	Male	Total RNA	CY3	Gene Expression after 24h exposed to BNF_H_11-2 in rat liver cell	GPL4135
BNF_M_11-2_R.txt	Rattus Norvegicus	Beta-Naphthoflavone (BNF), 3 uM_2	3 uM	24h	primary rat hepatocytes, rtNHeps	Male	Total RNA	CY3	Gene Expression after 24h exposed to BNF_M_11-2 in rat liver cell	GPL4135
BNF_M_11-2_R1.txt	Rattus Norvegicus	Beta-Naphthoflavone (BNF), 3 uM_3	3 uM	24h	primary rat hepatocytes, rtNHeps	Male	Total RNA	CY3	Gene Expression after 24h exposed to BNF_M_11-2 in rat liver cell	GPL4135
Aceto_C_11-2.txt	Rattus Norvegicus	Acetaminophen_Con1		24h	primary rat hepatocytes, rtNHeps	Male	Total RNA	CY3	Gene Expression after 24h exposed to Aceto_control set_11-2 in rat liver cell	GPL4135
Aceto_L_11-2.txt	Rattus Norvegicus	Acetaminophen_1-2	1 mM	24h	primary rat hepatocytes, rtNHeps	Male	Total RNA	CY3	Gene Expression after 24h exposed to Aceto_L_11-2 in rat liver cell	GPL4135
Aceto_H_11-2.txt	Rattus Norvegicus	Acetaminophen_10-2	100 mM	24h	primary rat hepatocytes, rtNHeps	Male	Total RNA	CY3	Gene Expression after 24h exposed to Aceto_H_11-2 in rat liver cell	GPL4135
Aceto_M_11-2.txt	Rattus Norvegicus	Acetominophen, 3 mM_1	3mM	24h	primary rat hepatocytes, rtNHeps	Male	Total RNA	CY3	Gene Expression after 24h exposed to Aceto_M_11-2 in rat liver cell	GPL4135
Aceto_C_11-2_R.txt	Rattus Norvegicus	Acetaminophen_Con3		24h	primary rat hepatocytes, rtNHeps	Male	Total RNA	CY3	Gene Expression after 24h exposed to Aceto_control set_11-2 in rat liver cell	GPL4135
Aceto_L_11-2_R.txt	Rattus Norvegicus	Acetaminophen_1-3	1 mM	24h	primary rat hepatocytes, rtNHeps	Male	Total RNA	CY3	Gene Expression after 24h exposed to Aceto_L_11-2 in rat liver cell	GPL4135
Aceto_H_11-2_R.txt	Rattus Norvegicus	Acetaminophen_10-2	100 mM	24h	primary rat hepatocytes, rtNHeps	Male	Total RNA	CY3	Gene Expression after 24h exposed to Aceto_H_11-2 in rat liver cell	GPL4135
Aceto_M_11-2_R.txt	Rattus Norvegicus	Acetominophen, 3 mM_2	3mM	24h	primary rat hepatocytes, rtNHeps	Male	Total RNA	CY3	Gene Expression after 24h exposed to Aceto_M_11-2 in rat liver cell	GPL4135
Aceto_M_11-2_R1.txt	Rattus Norvegicus	Acetominophen, 3 mM_3	3mM	24h	primary rat hepatocytes, rtNHeps	Male	Total RNA	CY3	Gene Expression after 24h exposed to Aceto_M_11-2 in rat liver cell	GPL4135
DIMP_C_11-2.txt	Rattus Norvegicus	DIMP_Con2		24h	primary rat hepatocytes, rtNHeps	Male	Total RNA	CY3	Gene Expression after 24h exposed to DIMP_control set_11-2 in rat liver cell	GPL4135
DIMP_L_11-2.txt	Rattus Norvegicus	DIMP_100-1	100 ppm	24h	primary rat hepatocytes, rtNHeps	Male	Total RNA	CY3	Gene Expression after 24h exposed to DIMP_L_11-2 in rat liver cell	GPL4135
DIMP_H_11-2.txt	Rattus Norvegicus	DIMP_1000-2	1000 ppm	24h	primary rat hepatocytes, rtNHeps	Male	Total RNA	CY3	Gene Expression after 24h exposed to DIMP_H_11-2 in rat liver cell	GPL4135
DIMP_M_11-2.txt	Rattus Norvegicus	Diisopropyl methylphosphonate (DIMP), 300 ppm_1	300 ppm	24h	primary rat hepatocytes, rtNHeps	Male	Total RNA	CY3	Gene Expression after 24h exposed to DIMP_M_11-2 in rat liver cell	GPL4135
DIMP_C_11-2_R.txt	Rattus Norvegicus	DIMP_Con3		24h	primary rat hepatocytes, rtNHeps	Male	Total RNA	CY3	Gene Expression after 24h exposed to DIMP_control set_11-2 in rat liver cell	GPL4135
DIMP_L_11-2_R.txt	Rattus Norvegicus	DIMP_100-2	100 ppm	24h	primary rat hepatocytes, rtNHeps	Male	Total RNA	CY3	Gene Expression after 24h exposed to DIMP_L_11-2 in rat liver cell	GPL4135
DIMP_H_11-2_R.txt	Rattus Norvegicus	DIMP_1000-3	1000 ppm	24h	primary rat hepatocytes, rtNHeps	Male	Total RNA	CY3	Gene Expression after 24h exposed to DIMP_H_11-2 in rat liver cell	GPL4135
DIMP_M_11-2_R.txt	Rattus Norvegicus	Diisopropyl methylphosphonate (DIMP), 300 ppm_2	300 ppm	24h	primary rat hepatocytes, rtNHeps	Male	Total RNA	CY3	Gene Expression after 24h exposed to DIMP_M_11-2 in rat liver cell	GPL4135
DIMP_M_11-2_R1.txt	Rattus Norvegicus	Diisopropyl methylphosphonate (DIMP), 300 ppm_3	300 ppm	24h	primary rat hepatocytes, rtNHeps	Male	Total RNA	CY3	Gene Expression after 24h exposed to DIMP_M_11-2 in rat liver cell	GPL4135
AS_C_11-2.txt	Rattus Norvegicus	Arsenic (sodium (meta) arsenite)_Con2		24h	primary rat hepatocytes, rtNHeps	Male	Total RNA	CY3	Gene Expression after 24h exposed to AS_control set_11-2 in rat liver cell	GPL4135
AS_L_11-2.txt	Rattus Norvegicus	Arsenic (sodium (meta) arsenite)_0.1-1	0.1 ppm	24h	primary rat hepatocytes, rtNHeps	Male	Total RNA	CY3	Gene Expression after 24h exposed to AS_L_11-2 in rat liver cell	GPL4135
AS_H_11-2.txt	Rattus Norvegicus	Arsenic (sodium (meta) arsenite)_1-2	1 ppm	24h	primary rat hepatocytes, rtNHeps	Male	Total RNA	CY3	Gene Expression after 24h exposed to AS_H_11-2 in rat liver cell	GPL4135
AS_M_11-2.txt	Rattus Norvegicus	Arsenic [Sodium(meta)Arsenite], 0.3 ppm_1	0.3ppm	24h	primary rat hepatocytes, rtNHeps	Male	Total RNA	CY3	Gene Expression after 24h exposed to AS_M_11-2 in rat liver cell	GPL4135
AS_C_11-2_R.txt	Rattus Norvegicus	Arsenic (sodium (meta) arsenite)_Con3		24h	primary rat hepatocytes, rtNHeps	Male	Total RNA	CY3	Gene Expression after 24h exposed to AS_control set_11-2 in rat liver cell	GPL4135
AS_L_11-2_R.txt	Rattus Norvegicus	Arsenic (sodium (meta) arsenite)_0.1-2	0.1 ppm	24h	primary rat hepatocytes, rtNHeps	Male	Total RNA	CY3	Gene Expression after 24h exposed to AS_L_11-2 in rat liver cell	GPL4135
AS_H_11-2_R.txt	Rattus Norvegicus	Arsenic (sodium (meta) arsenite)_1-3	1 ppm	24h	primary rat hepatocytes, rtNHeps	Male	Total RNA	CY3	Gene Expression after 24h exposed to AS_H_11-2 in rat liver cell	GPL4135
AS_M_11-2_R.txt	Rattus Norvegicus	Arsenic [Sodium(meta)Arsenite], 0.3 ppm_3	0.3ppm	24h	primary rat hepatocytes, rtNHeps	Male	Total RNA	CY3	Gene Expression after 24h exposed to AS_M_11-2 in rat liver cell	GPL4135
Bap_C_11-2.txt	Rattus Norvegicus	BaP (benzo(a)pyrene)_Con1		24h	primary rat hepatocytes, rtNHeps	Male	Total RNA	CY3	Gene Expression after 24h exposed to Bap_control set_11-2 in rat liver cell	GPL4135
Bap_L_11-2.txt	Rattus Norvegicus	BaP (benzo(a)pyrene)_0.3uM1	0.3 uM	24h	primary rat hepatocytes, rtNHeps	Male	Total RNA	CY3	Gene Expression after 24h exposed to Bap_L_11-2 in rat liver cell	GPL4135
Bap_H_11-2.txt	Rattus Norvegicus	BaP (benzo(a)pyrene)_3uM2	3 uM	24h	primary rat hepatocytes, rtNHeps	Male	Total RNA	CY3	Gene Expression after 24h exposed to Bap_H_11-2 in rat liver cell	GPL4135
Bap_M_11-2.txt	Rattus Norvegicus	Benzo(a)pyrene (BaP), 1 uM_1	1uM	24h	primary rat hepatocytes, rtNHeps	Male	Total RNA	CY3	Gene Expression after 24h exposed to Bap_M_11-2 in rat liver cell	GPL4135
Bap_C_11-2_R.txt	Rattus Norvegicus	BaP (benzo(a)pyrene)_Con2		24h	primary rat hepatocytes, rtNHeps	Male	Total RNA	CY3	Gene Expression after 24h exposed to Bap_control set_11-2 in rat liver cell	GPL4135
Bap_L_11-2_R.txt	Rattus Norvegicus	BaP (benzo(a)pyrene)_0.3uM3	0.3 uM	24h	primary rat hepatocytes, rtNHeps	Male	Total RNA	CY3	Gene Expression after 24h exposed to Bap_L_11-2 in rat liver cell	GPL4135
Bap_H_11-2_R.txt	Rattus Norvegicus	BaP (benzo(a)pyrene)_3uM3	3 uM	24h	primary rat hepatocytes, rtNHeps	Male	Total RNA	CY3	Gene Expression after 24h exposed to Bap_H_11-2 in rat liver cell	GPL4135
Bap_M_11-2_R.txt	Rattus Norvegicus	Benzo(a)pyrene (BaP), 1 uM_3	1uM	24h	primary rat hepatocytes, rtNHeps	Male	Total RNA	CY3	Gene Expression after 24h exposed to Bap_M_11-2 in rat liver cell	GPL4135
MTX_C_11-2.txt	Rattus Norvegicus	Methotrexate_Con2		24h	primary rat hepatocytes, rtNHeps	Male	Total RNA	CY3	Gene Expression after 24h exposed to MTX_control set_11-2 in rat liver cell	GPL4135
MTX_L_11-2.txt	Rattus Norvegicus	Methotrexate_3uM1	3 uM	24h	primary rat hepatocytes, rtNHeps	Male	Total RNA	CY3	Gene Expression after 24h exposed to MTX_L_11-2 in rat liver cell	GPL4135
MTX_M_11-2.txt	Rattus Norvegicus	Methotrexate (MTX), 10 uM_1	10 uM	24h	primary rat hepatocytes, rtNHeps	Male	Total RNA	CY3	Gene Expression after 24h exposed to MTX_M_11-2 in rat liver cell	GPL4135
MTX_C_11-2_R.txt	Rattus Norvegicus	Methotrexate_Con3		24h	primary rat hepatocytes, rtNHeps	Male	Total RNA	CY3	Gene Expression after 24h exposed to MTX_control set_11-2 in rat liver cell	GPL4135
MTX_L_11-2_R.txt	Rattus Norvegicus	Methotrexate_3uM2	3 uM	24h	primary rat hepatocytes, rtNHeps	Male	Total RNA	CY3	Gene Expression after 24h exposed to MTX_L_11-2 in rat liver cell	GPL4135
21_Permethrin_90-2.txt	Rattus Norvegicus	Permethrin_2	3 ppm	24h	primary rat hepatocytes, rtNHeps	Male	Total RNA	CY3	Gene Expression after 24h exposed to 21_Permethrin_90-2 in rat liver cell	GPL4135
21_Toxaphene_90-2.txt	Rattus Norvegicus	Toxaphene_1	10 ppm	24h	primary rat hepatocytes, rtNHeps	Male	Total RNA	CY3	Gene Expression after 24h exposed to 21_Toxaphene_90-2 in rat liver cell	GPL4135
21_c_90-2.txt	Rattus Norvegicus	Solvent Control (DMSO)_1		24h	primary rat hepatocytes, rtNHeps	Male	Total RNA	CY3	Gene Expression after 24h exposed to 21_control set_90-2 in rat liver cell	GPL4135
21_Methoxychlor_90-2.txt	Rattus Norvegicus	Methoxychlor_1	3 ppm	24h	primary rat hepatocytes, rtNHeps	Male	Total RNA	CY3	Gene Expression after 24h exposed to 21_Methoxychlor_90-2 in rat liver cell	GPL4135
21_c_90-2_R.txt	Rattus Norvegicus	Solvent Control (DMSO)_3		24h	primary rat hepatocytes, rtNHeps	Male	Total RNA	CY3	Gene Expression after 24h exposed to 21_control set_90-2 in rat liver cell	GPL4135
21_Methoxychlor_90-2_R.txt	Rattus Norvegicus	Methoxychlor_2	3 ppm	24h	primary rat hepatocytes, rtNHeps	Male	Total RNA	CY3	Gene Expression after 24h exposed to 21_Methoxychlor_90-2 in rat liver cell	GPL4135
21_Toxaphene_90-2_R.txt	Rattus Norvegicus	Toxaphene_2	10 ppm	24h	primary rat hepatocytes, rtNHeps	Male	Total RNA	CY3	Gene Expression after 24h exposed to 21_Toxaphene_90-2 in rat liver cell	GPL4135
21_Permethrin_90-2_R.txt	Rattus Norvegicus	Permethrin_1	3 ppm	24h	primary rat hepatocytes, rtNHeps	Male	Total RNA	CY3	Gene Expression after 24h exposed to 21_Permethrin_90-2 in rat liver cell	GPL4135
27_Paraquat_90-2.txt	Rattus Norvegicus	Paraquat (Cl Tetrahydrate)_2	10 ppm	24h	primary rat hepatocytes, rtNHeps	Male	Total RNA	CY3	Gene Expression after 24h exposed to 27_Paraquat_90-2 in rat liver cell	GPL4135
27_c_90-2.txt	Rattus Norvegicus	Solvent Control (Water)_2		24h	primary rat hepatocytes, rtNHeps	Male	Total RNA	CY3	Gene Expression after 24h exposed to 27_control set_90-2 in rat liver cell	GPL4135
27_Penicillin-G_90-2.txt	Rattus Norvegicus	Penicillin G_1	100 U/ml	24h	primary rat hepatocytes, rtNHeps	Male	Total RNA	CY3	Gene Expression after 24h exposed to 27_Penicillin G_90-2 in rat liver cell	GPL4135
27_Spectromycin_90-2.txt	Rattus Norvegicus	Spectromycin (sulfate)_2	100 ppm	24h	primary rat hepatocytes, rtNHeps	Male	Total RNA	CY3	Gene Expression after 24h exposed to 27_Spectromycin_90-2 in rat liver cell	GPL4135
27_Spectromycin_90-2_R.txt	Rattus Norvegicus	Spectromycin (sulfate)_3	100 ppm	24h	primary rat hepatocytes, rtNHeps	Male	Total RNA	CY3	Gene Expression after 24h exposed to 27_Spectromycin_90-2 in rat liver cell	GPL4135
27_Penicillin-G_90-2_R.txt	Rattus Norvegicus	Penicillin G_3	100 U/ml	24h	primary rat hepatocytes, rtNHeps	Male	Total RNA	CY3	Gene Expression after 24h exposed to 27_Penicillin G_90-2 in rat liver cell	GPL4135
27_c_90-2_R.txt	Rattus Norvegicus	Solvent Control (Water)_3		24h	primary rat hepatocytes, rtNHeps	Male	Total RNA	CY3	Gene Expression after 24h exposed to 27_control set_90-2 in rat liver cell	GPL4135
27_Paraquat_90-2_R.txt	Rattus Norvegicus	Paraquat (Cl Tetrahydrate)_3	10 ppm	24h	primary rat hepatocytes, rtNHeps	Male	Total RNA	CY3	Gene Expression after 24h exposed to 27_Paraquat_90-2 in rat liver cell	GPL4135
28_c_90-2.txt	Rattus Norvegicus	Solvent Control (DMSO)_1		24h	primary rat hepatocytes, rtNHeps	Male	Total RNA	CY3	Gene Expression after 24h exposed to 28_control set_90-2 in rat liver cell	GPL4135
28_4-Hydroxynonenal_90-2.txt	Rattus Norvegicus	4-Hydroxynonenal (HNE-DMA)*_2	(5 uM ) 1 ppm	24h	primary rat hepatocytes, rtNHeps	Male	Total RNA	CY3	Gene Expression after 24h exposed to 28_4-Hydroxynonenal_90-2 in rat liver cell	GPL4135
28_Pentachlorophenol_90-2.txt	Rattus Norvegicus	Pentachlorophenol_1	1ppm	24h	primary rat hepatocytes, rtNHeps	Male	Total RNA	CY3	Gene Expression after 24h exposed to 28_Pentachlorophenol_90-2 in rat liver cell	GPL4135
28_Trichloroethylene_90-2.txt	Rattus Norvegicus	Trichloroethylene (TCE)_1	100 ppm	24h	primary rat hepatocytes, rtNHeps	Male	Total RNA	CY3	Gene Expression after 24h exposed to 28_Trichloroethylene_90-2 in rat liver cell	GPL4135
MTX_H_11-2.txt	Rattus Norvegicus	Methotrexate_30uM3	30 uM	24h	primary rat hepatocytes, rtNHeps	Male	Total RNA	CY3	Gene Expression after 24h exposed to MTX_H_11-2 in rat liver cell	GPL4135
MTX_M_11-2_R.txt	Rattus Norvegicus	Methotrexate (MTX), 10 uM_2	10 uM	24h	primary rat hepatocytes, rtNHeps	Male	Total RNA	CY3	Gene Expression after 24h exposed to MTX_M_11-2 in rat liver cell	GPL4135
MTX_M_11-2_R1.txt	Rattus Norvegicus	Methotrexate (MTX), 10 uM_3	10 uM	24h	primary rat hepatocytes, rtNHeps	Male	Total RNA	CY3	Gene Expression after 24h exposed to MTX_M_11-2 in rat liver cell	GPL4135
MethylCaproate_L_11-2_R.txt	Rattus Norvegicus	Methyl Caproate_1-2	1 ppm	24h	primary rat hepatocytes, rtNHeps	Male	Total RNA	CY3	Gene Expression after 24h exposed to MethylCaproate_L_11-2 in rat liver cell	GPL4135
MethylCaproate_C_11-2_R.txt	Rattus Norvegicus	Methyl Caproate_Con-2		24h	primary rat hepatocytes, rtNHeps	Male	Total RNA	CY3	Gene Expression after 24h exposed to MethylCaproate_control set_11-2 in rat liver cell	GPL4135
MethylCaproate_H_11-2_R.txt	Rattus Norvegicus	Methyl Caproate_10-3	10 ppm	24h	primary rat hepatocytes, rtNHeps	Male	Total RNA	CY3	Gene Expression after 24h exposed to MethylCaproate_H_11-2 in rat liver cell	GPL4135
CCl4_L_11-2_R.txt	Rattus Norvegicus	Carbon tetrachloride_1-2	1 ppm	24h	primary rat hepatocytes, rtNHeps	Male	Total RNA	CY3	Gene Expression after 24h exposed to CCl4_L_11-2 in rat liver cell	GPL4135
AS_M_11-2_R1.txt	Rattus Norvegicus	Arsenic [Sodium(meta)Arsenite], 0.3 ppm_2	0.3ppm	24h	primary rat hepatocytes, rtNHeps	Male	Total RNA	CY3	Gene Expression after 24h exposed to AS_M_11-2 in rat liver cell	GPL4135
Bap_M_11-2_R1.txt	Rattus Norvegicus	Benzo(a)pyrene (BaP), 1 uM_2	1uM	24h	primary rat hepatocytes, rtNHeps	Male	Total RNA	CY3	Gene Expression after 24h exposed to Bap_M_11-2 in rat liver cell	GPL4135
MTX_H_11-2_R.txt	Rattus Norvegicus	Methotrexate_30uM1	30 uM	24h	primary rat hepatocytes, rtNHeps	Male	Total RNA	CY3	Gene Expression after 24h exposed to MTX_H_11-2 in rat liver cell	GPL4135
15_Bisphenol-A_90-2.txt	Rattus Norvegicus	Bisphenol A_3	10 ppm	24h	primary rat hepatocytes, rtNHeps	Male	Total RNA	CY3	Gene Expression after 24h exposed to 15_Bisphenol A_90-2 in rat liver cell	GPL4135
24_c_90-2.txt	Rattus Norvegicus	Solvent Control (DMSO)_2		24h	primary rat hepatocytes, rtNHeps	Male	Total RNA	CY3	Gene Expression after 24h exposed to 24_control set_90-2 in rat liver cell	GPL4135
26_DIM_90-2.txt	Rattus Norvegicus	DIM (3',3-diindolylmethane) (CAS 1968-05-4)_2	1 ppm	24h	primary rat hepatocytes, rtNHeps	Male	Total RNA	CY3	Gene Expression after 24h exposed to 26_DIM_90-2 in rat liver cell	GPL4135
29_HMX_90-2.txt	Rattus Norvegicus	HMX_1	10 ppm	24h	primary rat hepatocytes, rtNHeps	Male	Total RNA	CY3	Gene Expression after 24h exposed to 29_HMX_90-2 in rat liver cell	GPL4135
29_HMX_90-2_R.txt	Rattus Norvegicus	HMX_3	10 ppm	24h	primary rat hepatocytes, rtNHeps	Male	Total RNA	CY3	Gene Expression after 24h exposed to 29_HMX_90-2 in rat liver cell	GPL4135
30_c_90-2.txt	Rattus Norvegicus	Solvent Control (DMSO)_2		24h	primary rat hepatocytes, rtNHeps	Male	Total RNA	CY3	Gene Expression after 24h exposed to 30_control set_90-2 in rat liver cell	GPL4135
22_Cyclophosphamide_90-2.txt	Rattus Norvegicus	Cyclophosphamide_1	100 ppm	24h	primary rat hepatocytes, rtNHeps	Male	Total RNA	CY3	Gene Expression after 24h exposed to 22_Cyclophosphamide_90-2 in rat liver cell	GPL4135
22_c_90-2.txt	Rattus Norvegicus	Solvent Control (DMSO)_2		24h	primary rat hepatocytes, rtNHeps	Male	Total RNA	CY3	Gene Expression after 24h exposed to 22_control set_90-2 in rat liver cell	GPL4135
22_Cyclosporin-A_90-2.txt	Rattus Norvegicus	Cyclosporin A_2	3 ppm	24h	primary rat hepatocytes, rtNHeps	Male	Total RNA	CY3	Gene Expression after 24h exposed to 22_Cyclosporin A_90-2 in rat liver cell	GPL4135
22_Chlorpromazine_90-2.txt	Rattus Norvegicus	Chlorpromazine (HCl)_1	1 ppm	24h	primary rat hepatocytes, rtNHeps	Male	Total RNA	CY3	Gene Expression after 24h exposed to 22_Chlorpromazine_90-2 in rat liver cell	GPL4135
22_Chlorpromazine_90-2_R.txt	Rattus Norvegicus	Chlorpromazine (HCl)_2	1 ppm	24h	primary rat hepatocytes, rtNHeps	Male	Total RNA	CY3	Gene Expression after 24h exposed to 22_Chlorpromazine_90-2 in rat liver cell	GPL4135
22_Cyclophosphamide_90-2_R.txt	Rattus Norvegicus	Cyclophosphamide_2	100 ppm	24h	primary rat hepatocytes, rtNHeps	Male	Total RNA	CY3	Gene Expression after 24h exposed to 22_Cyclophosphamide_90-2 in rat liver cell	GPL4135
22_c_90-2_R.txt	Rattus Norvegicus	Solvent Control (DMSO)_3		24h	primary rat hepatocytes, rtNHeps	Male	Total RNA	CY3	Gene Expression after 24h exposed to 22_control set_90-2 in rat liver cell	GPL4135
22_Cyclosporin-A_90-2_R.txt	Rattus Norvegicus	Cyclosporin A_3	3 ppm	24h	primary rat hepatocytes, rtNHeps	Male	Total RNA	CY3	Gene Expression after 24h exposed to 22_Cyclosporin A_90-2 in rat liver cell	GPL4135
23_c_90-2.txt	Rattus Norvegicus	Solvent Control (DMSO)_1		24h	primary rat hepatocytes, rtNHeps	Male	Total RNA	CY3	Gene Expression after 24h exposed to 23_control set_90-2 in rat liver cell	GPL4135
23_Atorvastatin_90-2.txt	Rattus Norvegicus	Atorvastatin_1	1 ppm	24h	primary rat hepatocytes, rtNHeps	Male	Total RNA	CY3	Gene Expression after 24h exposed to 23_Atorvastatin_90-2 in rat liver cell	GPL4135
23_Chlorpheniramine_90-2.txt	Rattus Norvegicus	Chlorpheniramine_1	10 ppm	24h	primary rat hepatocytes, rtNHeps	Male	Total RNA	CY3	Gene Expression after 24h exposed to 23_Chlorpheniramine_90-2 in rat liver cell	GPL4135
23_Clofibrate_90-2.txt	Rattus Norvegicus	Clofibrate_2	100 ppm	24h	primary rat hepatocytes, rtNHeps	Male	Total RNA	CY3	Gene Expression after 24h exposed to 23_Clofibrate_90-2 in rat liver cell	GPL4135
23_Clofibrate_90-2_R.txt	Rattus Norvegicus	Clofibrate_3	100 ppm	24h	primary rat hepatocytes, rtNHeps	Male	Total RNA	CY3	Gene Expression after 24h exposed to 23_Clofibrate_90-2 in rat liver cell	GPL4135
23_c_90-2_R.txt	Rattus Norvegicus	Solvent Control (DMSO)_3		24h	primary rat hepatocytes, rtNHeps	Male	Total RNA	CY3	Gene Expression after 24h exposed to 23_control set_90-2 in rat liver cell	GPL4135
23_Atorvastatin_90-2_R.txt	Rattus Norvegicus	Atorvastatin_2	1 ppm	24h	primary rat hepatocytes, rtNHeps	Male	Total RNA	CY3	Gene Expression after 24h exposed to 23_Atorvastatin_90-2 in rat liver cell	GPL4135
23_Chlorpheniramine_90-2_R.txt	Rattus Norvegicus	Chlorpheniramine_2	10 ppm	24h	primary rat hepatocytes, rtNHeps	Male	Total RNA	CY3	Gene Expression after 24h exposed to 23_Chlorpheniramine_90-2 in rat liver cell	GPL4135
24_PFDA_90-2.txt	Rattus Norvegicus	PFDA (perfluorodecanoic acid)_1	30 ppm	24h	primary rat hepatocytes, rtNHeps	Male	Total RNA	CY3	Gene Expression after 24h exposed to 24_PFDA_90-2 in rat liver cell	GPL4135
24_WY_90-2.txt	Rattus Norvegicus	WY-14643 (Pirixinic Acid)_2	10 ppm	24h	primary rat hepatocytes, rtNHeps	Male	Total RNA	CY3	Gene Expression after 24h exposed to 24_WY_90-2 in rat liver cell	GPL4135
24_Rosiglitazone_90-2.txt	Rattus Norvegicus	Rosiglitazone_2	3 ppm	24h	primary rat hepatocytes, rtNHeps	Male	Total RNA	CY3	Gene Expression after 24h exposed to 24_Rosiglitazone_90-2 in rat liver cell	GPL4135
28_4-Hydroxynonenal_90-2_R.txt	Rattus Norvegicus	4-Hydroxynonenal (HNE-DMA)*_3	(5 uM ) 1 ppm	24h	primary rat hepatocytes, rtNHeps	Male	Total RNA	CY3	Gene Expression after 24h exposed to 28_4-Hydroxynonenal_90-2 in rat liver cell	GPL4135
28_Trichloroethylene_90-2_R.txt	Rattus Norvegicus	Trichloroethylene (TCE)_2	100 ppm	24h	primary rat hepatocytes, rtNHeps	Male	Total RNA	CY3	Gene Expression after 24h exposed to 28_Trichloroethylene_90-2 in rat liver cell	GPL4135
28_c_90-2_R.txt	Rattus Norvegicus	Solvent Control (DMSO)_3		24h	primary rat hepatocytes, rtNHeps	Male	Total RNA	CY3	Gene Expression after 24h exposed to 28_control set_90-2 in rat liver cell	GPL4135
28_Pentachlorophenol_90-2_R.txt	Rattus Norvegicus	Pentachlorophenol_2	1ppm	24h	primary rat hepatocytes, rtNHeps	Male	Total RNA	CY3	Gene Expression after 24h exposed to 28_Pentachlorophenol_90-2 in rat liver cell	GPL4135
29_CL-20_90-2.txt	Rattus Norvegicus	CL-20_1	10 ppm	24h	primary rat hepatocytes, rtNHeps	Male	Total RNA	CY3	Gene Expression after 24h exposed to 29_CL-20_90-2 in rat liver cell	GPL4135
29_DDT_90-2.txt	Rattus Norvegicus	DDT_1	10 ppm	24h	primary rat hepatocytes, rtNHeps	Male	Total RNA	CY3	Gene Expression after 24h exposed to 29_DDT_90-2 in rat liver cell	GPL4135
29_c_90-2.txt	Rattus Norvegicus	Solvent Control (DMSO)_1		24h	primary rat hepatocytes, rtNHeps	Male	Total RNA	CY3	Gene Expression after 24h exposed to 29_control set_90-2 in rat liver cell	GPL4135
29_DDT_90-2_R.txt	Rattus Norvegicus	DDT_3	10 ppm	24h	primary rat hepatocytes, rtNHeps	Male	Total RNA	CY3	Gene Expression after 24h exposed to 29_DDT_90-2 in rat liver cell	GPL4135
29_CL-20_90-2_R.txt	Rattus Norvegicus	CL-20_2	10 ppm	24h	primary rat hepatocytes, rtNHeps	Male	Total RNA	CY3	Gene Expression after 24h exposed to 29_CL-20_90-2 in rat liver cell	GPL4135
29_c_90-2_R.txt	Rattus Norvegicus	Solvent Control (DMSO)_3		24h	primary rat hepatocytes, rtNHeps	Male	Total RNA	CY3	Gene Expression after 24h exposed to 29_control set_90-2 in rat liver cell	GPL4135
30_MNX_90-2.txt	Rattus Norvegicus	MNX_2	10 ppm	24h	primary rat hepatocytes, rtNHeps	Male	Total RNA	CY3	Gene Expression after 24h exposed to 30_MNX_90-2 in rat liver cell	GPL4135
30_TNX_90-2.txt	Rattus Norvegicus	TNX_2	10 ppm	24h	primary rat hepatocytes, rtNHeps	Male	Total RNA	CY3	Gene Expression after 24h exposed to 30_TNX_90-2 in rat liver cell	GPL4135
30_Methotrexate_90-2.txt	Rattus Norvegicus	Methotrexate_1	~14 ppm	24h	primary rat hepatocytes, rtNHeps	Male	Total RNA	CY3	Gene Expression after 24h exposed to 30_Methotrexate_90-2 in rat liver cell	GPL4135
30_MNX_90-2_R.txt	Rattus Norvegicus	MNX_3	10 ppm	24h	primary rat hepatocytes, rtNHeps	Male	Total RNA	CY3	Gene Expression after 24h exposed to 30_MNX_90-2 in rat liver cell	GPL4135
30_Methotrexate_90-2_R.txt	Rattus Norvegicus	Methotrexate_2	~14 ppm	24h	primary rat hepatocytes, rtNHeps	Male	Total RNA	CY3	Gene Expression after 24h exposed to 30_Methotrexate_90-2 in rat liver cell	GPL4135
30_c_90-2_R.txt	Rattus Norvegicus	Solvent Control (DMSO)_3		24h	primary rat hepatocytes, rtNHeps	Male	Total RNA	CY3	Gene Expression after 24h exposed to 30_control set_90-2 in rat liver cell	GPL4135
30_TNX_90-2_R.txt	Rattus Norvegicus	TNX_3	10 ppm	24h	primary rat hepatocytes, rtNHeps	Male	Total RNA	CY3	Gene Expression after 24h exposed to 30_TNX_90-2 in rat liver cell	GPL4135
CCl4_H_11-2_R.txt	Rattus Norvegicus	Carbon tetrachloride_10-2	10 ppm	24h	primary rat hepatocytes, rtNHeps	Male	Total RNA	CY3	Gene Expression after 24h exposed to CCl4_H_11-2 in rat liver cell	GPL4135
CCl4_M_11-2_R.txt	Rattus Norvegicus	Carbon Tetrachloride, 3 ppm_2	3 ppm	24h	primary rat hepatocytes, rtNHeps	Male	Total RNA	CY3	Gene Expression after 24h exposed to CCl4_M_11-2 in rat liver cell	GPL4135
CCl4_M_11-2_R1.txt	Rattus Norvegicus	Carbon Tetrachloride, 3 ppm_3	3 ppm	24h	primary rat hepatocytes, rtNHeps	Male	Total RNA	CY3	Gene Expression after 24h exposed to CCl4_M_11-2 in rat liver cell	GPL4135
Phen_C_11-2.txt	Rattus Norvegicus	Phenytoin_Con-1		24h	primary rat hepatocytes, rtNHeps	Male	Total RNA	CY3	Gene Expression after 24h exposed to Phen_control set_11-2 in rat liver cell	GPL4135
Phen_L_11-2.txt	Rattus Norvegicus	Phenytoin_30-2	30 uM	24h	primary rat hepatocytes, rtNHeps	Male	Total RNA	CY3	Gene Expression after 24h exposed to Phen_L_11-2 in rat liver cell	GPL4135
Phen_H_11-2.txt	Rattus Norvegicus	Phenytoin_300-2	300 uM	24h	primary rat hepatocytes, rtNHeps	Male	Total RNA	CY3	Gene Expression after 24h exposed to Phen_H_11-2 in rat liver cell	GPL4135
Phen_M_11-2.txt	Rattus Norvegicus	Phenytoin, 100 uM_1	100 uM	24h	primary rat hepatocytes, rtNHeps	Male	Total RNA	CY3	Gene Expression after 24h exposed to Phen_M_11-2 in rat liver cell	GPL4135
Phen_C_11-2_R.txt	Rattus Norvegicus	Phenytoin_Con-2		24h	primary rat hepatocytes, rtNHeps	Male	Total RNA	CY3	Gene Expression after 24h exposed to Phen_control set_11-2 in rat liver cell	GPL4135
Phen_L_11-2_R.txt	Rattus Norvegicus	Phenytoin_30-3	30 uM	24h	primary rat hepatocytes, rtNHeps	Male	Total RNA	CY3	Gene Expression after 24h exposed to Phen_L_11-2 in rat liver cell	GPL4135
Phen_H_11-2_R.txt	Rattus Norvegicus	Phenytoin_300-3	300 uM	24h	primary rat hepatocytes, rtNHeps	Male	Total RNA	CY3	Gene Expression after 24h exposed to Phen_H_11-2 in rat liver cell	GPL4135
Phen_M_11-2_R.txt	Rattus Norvegicus	Phenytoin, 100 uM_2	100 uM	24h	primary rat hepatocytes, rtNHeps	Male	Total RNA	CY3	Gene Expression after 24h exposed to Phen_M_11-2 in rat liver cell	GPL4135
Phen_M_11-2_R1.txt	Rattus Norvegicus	Phenytoin, 100 uM_3	100 uM	24h	primary rat hepatocytes, rtNHeps	Male	Total RNA	CY3	Gene Expression after 24h exposed to Phen_M_11-2 in rat liver cell	GPL4135
14_Spironolactone_90-2.txt	Rattus Norvegicus	Spironolactone_2	10 ppm	24h	primary rat hepatocytes, rtNHeps	Male	Total RNA	CY3	Gene Expression after 24h exposed to 14_Spironolactone_90-2 in rat liver cell	GPL4135
14_Nonylphenol_90-2.txt	Rattus Norvegicus	Nonylphenol (9-nonylphenol) Tergitol NP-9_2	1 ppm	24h	primary rat hepatocytes, rtNHeps	Male	Total RNA	CY3	Gene Expression after 24h exposed to 14_Nonylphenol_90-2 in rat liver cell	GPL4135
14_Aldosterone_90-2.txt	Rattus Norvegicus	Aldosterone_2	1 ppm	24h	primary rat hepatocytes, rtNHeps	Male	Total RNA	CY3	Gene Expression after 24h exposed to 14_Aldosterone_90-2 in rat liver cell	GPL4135
14_Aldosterone_90-2_R.txt	Rattus Norvegicus	Aldosterone_3	1 ppm	24h	primary rat hepatocytes, rtNHeps	Male	Total RNA	CY3	Gene Expression after 24h exposed to 14_Aldosterone_90-2 in rat liver cell	GPL4135
15_c_90-2.txt	Rattus Norvegicus	Solvent Control (DMSO)_1		24h	primary rat hepatocytes, rtNHeps	Male	Total RNA	CY3	Gene Expression after 24h exposed to 15_control set_90-2 in rat liver cell	GPL4135
15_Genistein_90-2.txt	Rattus Norvegicus	Genistein_1	10 ppm	24h	primary rat hepatocytes, rtNHeps	Male	Total RNA	CY3	Gene Expression after 24h exposed to 15_Genistein_90-2 in rat liver cell	GPL4135
15_Bisphenol-A_90-2_R.txt	Rattus Norvegicus	Bisphenol A_2	10 ppm	24h	primary rat hepatocytes, rtNHeps	Male	Total RNA	CY3	Gene Expression after 24h exposed to 15_Bisphenol A_90-2 in rat liver cell	GPL4135
15_Atrazine_90-2.txt	Rattus Norvegicus	Atrazine_2	10 ppm	24h	primary rat hepatocytes, rtNHeps	Male	Total RNA	CY3	Gene Expression after 24h exposed to 15_Atrazine_90-2 in rat liver cell	GPL4135
15_Atrazine_90-2_R.txt	Rattus Norvegicus	Atrazine_3	10 ppm	24h	primary rat hepatocytes, rtNHeps	Male	Total RNA	CY3	Gene Expression after 24h exposed to 15_Atrazine_90-2 in rat liver cell	GPL4135
15_Genistein_90-2_R.txt	Rattus Norvegicus	Genistein_2	10 ppm	24h	primary rat hepatocytes, rtNHeps	Male	Total RNA	CY3	Gene Expression after 24h exposed to 15_Genistein_90-2 in rat liver cell	GPL4135
15_c_90-2_R.txt	Rattus Norvegicus	Solvent Control (DMSO)_2		24h	primary rat hepatocytes, rtNHeps	Male	Total RNA	CY3	Gene Expression after 24h exposed to 15_control set_90-2 in rat liver cell	GPL4135
24_c_90-2_R.txt	Rattus Norvegicus	Solvent Control (DMSO)_3		24h	primary rat hepatocytes, rtNHeps	Male	Total RNA	CY3	Gene Expression after 24h exposed to 24_control set_90-2 in rat liver cell	GPL4135
24_WY_90-2_R.txt	Rattus Norvegicus	WY-14643 (Pirixinic Acid)_3	10 ppm	24h	primary rat hepatocytes, rtNHeps	Male	Total RNA	CY3	Gene Expression after 24h exposed to 24_WY_90-2 in rat liver cell	GPL4135
24_Rosiglitazone_90-2_R.txt	Rattus Norvegicus	Rosiglitazone_3	3 ppm	24h	primary rat hepatocytes, rtNHeps	Male	Total RNA	CY3	Gene Expression after 24h exposed to 24_Rosiglitazone_90-2 in rat liver cell	GPL4135
24_PFDA_90-2_R.txt	Rattus Norvegicus	PFDA (perfluorodecanoic acid)_3	30 ppm	24h	primary rat hepatocytes, rtNHeps	Male	Total RNA	CY3	Gene Expression after 24h exposed to 24_PFDA_90-2 in rat liver cell	GPL4135
25_c_90-2.txt	Rattus Norvegicus	Solvent Control (DMSO)_1		24h	primary rat hepatocytes, rtNHeps	Male	Total RNA	CY3	Gene Expression after 24h exposed to 25_control set_90-2 in rat liver cell	GPL4135
25_Doxorubicin_90-2.txt	Rattus Norvegicus	Doxorubicin (Adriamycin) (HCl)_1	0.3 ppm	24h	primary rat hepatocytes, rtNHeps	Male	Total RNA	CY3	Gene Expression after 24h exposed to 25_Doxorubicin_90-2 in rat liver cell	GPL4135
25_Etoposide_90-2.txt	Rattus Norvegicus	Etoposide (VP16)_2	1 ppm	24h	primary rat hepatocytes, rtNHeps	Male	Total RNA	CY3	Gene Expression after 24h exposed to 25_Etoposide_90-2 in rat liver cell	GPL4135
25_Cytochalasin_90-2.txt	Rattus Norvegicus	Cytochalasin D_1	10 ppm	24h	primary rat hepatocytes, rtNHeps	Male	Total RNA	CY3	Gene Expression after 24h exposed to 25_Cytochalasin_90-2 in rat liver cell	GPL4135
13_Cortisone_90-2_R.txt	Rattus Norvegicus	Cortisone_3	30 ppm	24h	primary rat hepatocytes, rtNHeps	Male	Total RNA	CY3	Gene Expression after 24h exposed to 13_Cortisone_90-2 in rat liver cell	GPL4135
13_EE2_90-2_R.txt	Rattus Norvegicus	EE2 (ethinyl estradiol), 17alpha_3	1 ppm	24h	primary rat hepatocytes, rtNHeps	Male	Total RNA	CY3	Gene Expression after 24h exposed to 13_EE2_90-2 in rat liver cell	GPL4135
13_Metyrapone_90-2_R.txt	Rattus Norvegicus	Metyrapone_2	100 ppm	24h	primary rat hepatocytes, rtNHeps	Male	Total RNA	CY3	Gene Expression after 24h exposed to 13_Metyrapone_90-2 in rat liver cell	GPL4135
13_c_90-2_R.txt	Rattus Norvegicus	Solvent Control (DMSO)_2		24h	primary rat hepatocytes, rtNHeps	Male	Total RNA	CY3	Gene Expression after 24h exposed to 13_control set_90-2 in rat liver cell	GPL4135
14_Spironolactone_90-2_R.txt	Rattus Norvegicus	Spironolactone_1	10 ppm	24h	primary rat hepatocytes, rtNHeps	Male	Total RNA	CY3	Gene Expression after 24h exposed to 14_Spironolactone_90-2 in rat liver cell	GPL4135
14_c_90-2.txt	Rattus Norvegicus	Solvent Control (DMSO)_1		24h	primary rat hepatocytes, rtNHeps	Male	Total RNA	CY3	Gene Expression after 24h exposed to 14_control set_90-2 in rat liver cell	GPL4135
14_c_90-2_R.txt	Rattus Norvegicus	Solvent Control (DMSO)_3		24h	primary rat hepatocytes, rtNHeps	Male	Total RNA	CY3	Gene Expression after 24h exposed to 14_control set_90-2 in rat liver cell	GPL4135
14_Nonylphenol_90-2_R.txt	Rattus Norvegicus	Nonylphenol (9-nonylphenol) Tergitol NP-9_3	1 ppm	24h	primary rat hepatocytes, rtNHeps	Male	Total RNA	CY3	Gene Expression after 24h exposed to 14_Nonylphenol_90-2 in rat liver cell	GPL4135
25_Doxorubicin_90-2_R.txt	Rattus Norvegicus	Doxorubicin (Adriamycin) (HCl)_3	0.3 ppm	24h	primary rat hepatocytes, rtNHeps	Male	Total RNA	CY3	Gene Expression after 24h exposed to 25_Doxorubicin_90-2 in rat liver cell	GPL4135
25_c_90-2_R.txt	Rattus Norvegicus	Solvent Control (DMSO)_2		24h	primary rat hepatocytes, rtNHeps	Male	Total RNA	CY3	Gene Expression after 24h exposed to 25_control set_90-2 in rat liver cell	GPL4135
25_Etoposide_90-2_R.txt	Rattus Norvegicus	Etoposide (VP16)_3	1 ppm	24h	primary rat hepatocytes, rtNHeps	Male	Total RNA	CY3	Gene Expression after 24h exposed to 25_Etoposide_90-2 in rat liver cell	GPL4135
25_Cytochalasin_90-2_R.txt	Rattus Norvegicus	Cytochalasin D_2	10 ppm	24h	primary rat hepatocytes, rtNHeps	Male	Total RNA	CY3	Gene Expression after 24h exposed to 25_Cytochalasin_90-2 in rat liver cell	GPL4135
26_Musk-xylene_90-2.txt	Rattus Norvegicus	Musk xylene_2	1 ppm	24h	primary rat hepatocytes, rtNHeps	Male	Total RNA	CY3	Gene Expression after 24h exposed to 26_Musk xylene_90-2 in rat liver cell	GPL4135
26_Chlorpyrifos_90-2.txt	Rattus Norvegicus	Chlorpyrifos_2	0.1 ppm	24h	primary rat hepatocytes, rtNHeps	Male	Total RNA	CY3	Gene Expression after 24h exposed to 26_Chlorpyrifos_90-2 in rat liver cell	GPL4135
26_c_90-2.txt	Rattus Norvegicus	Solvent Control (DMSO)_2		24h	primary rat hepatocytes, rtNHeps	Male	Total RNA	CY3	Gene Expression after 24h exposed to 26_control set_90-2 in rat liver cell	GPL4135
26_Musk-xylene_90-2_R.txt	Rattus Norvegicus	Musk xylene_3	1 ppm	24h	primary rat hepatocytes, rtNHeps	Male	Total RNA	CY3	Gene Expression after 24h exposed to 26_Musk xylene_90-2 in rat liver cell	GPL4135
26_Chlorpyrifos_90-2_R.txt	Rattus Norvegicus	Chlorpyrifos_3	0.1 ppm	24h	primary rat hepatocytes, rtNHeps	Male	Total RNA	CY3	Gene Expression after 24h exposed to 26_Chlorpyrifos_90-2 in rat liver cell	GPL4135
26_DIM_90-2_R.txt	Rattus Norvegicus	DIM (3',3-diindolylmethane) (CAS 1968-05-4)_3	1 ppm	24h	primary rat hepatocytes, rtNHeps	Male	Total RNA	CY3	Gene Expression after 24h exposed to 26_DIM_90-2 in rat liver cell	GPL4135
26_c_90-2_R.txt	Rattus Norvegicus	Solvent Control (DMSO)_3		24h	primary rat hepatocytes, rtNHeps	Male	Total RNA	CY3	Gene Expression after 24h exposed to 26_control set_90-2 in rat liver cell	GPL4135
