# Supplementary material for: Identification of biomarkers that distinguish chemical contaminants based on gene expression profiles
Source: BMC Genomics. 2014 Mar 31;15:248. doi: 10.1186/1471-2164-15-248 (PMC4051169; doi:10.1186/1471-2164-15-248)
Supplement: Additional file 4: Table S4 — In vitro experimental design. [file 1471-2164-15-248-S4.XLSX]

## Sheet: Gradient300marker
Additional file 4: Table S4 300 markers to distinguish 14 classes
ProbeName	Common name	GeneSymbol	Description	GenbankAccession	ControlType
A_44_P141963	NM_001013177	Sult1c2a	Rattus norvegicus sulfotransferase family, cytosolic, 1C, member 2a (Sult1c2a), mRNA [NM_001013177]	NM_001013177	FALSE
A_44_P807058	NM_012843	Emp1	Rattus norvegicus epithelial membrane protein 1 (Emp1), mRNA [NM_012843]	NM_012843	FALSE
A_44_P312095	XM_001077421	LOC691259	PREDICTED: Rattus norvegicus hypothetical protein LOC691259 (LOC691259), mRNA [XM_001077421]	XM_001077421	FALSE
A_44_P324554	BF523761	BF523761	UI-R-Y0-vc-h-06-0-UI.r1 UI-R-Y0 Rattus norvegicus cDNA clone UI-R-Y0-vc-h-06-0-UI 5', mRNA sequence [BF523761]	BF523761	FALSE
A_44_P432432	NM_013151	Plat	Rattus norvegicus plasminogen activator, tissue (Plat), mRNA [NM_013151]	NM_013151	FALSE
A_44_P291175	XM_217489	Kntc2_predicted	PREDICTED: Rattus norvegicus kinetochore associated 2 (predicted) (Kntc2_predicted), mRNA [XM_217489]	XM_217489	FALSE
A_44_P1019604	ENSRNOT00000020323	Ube2c_predicted	PREDICTED: Rattus norvegicus ubiquitin-conjugating enzyme E2C (predicted) (Ube2c_predicted), mRNA [XM_215924]		FALSE
A_43_P17271	ENSRNOT00000002838	RGD1307569_predicted	PREDICTED: Rattus norvegicus similar to Protein C21orf63 homolog precursor (predicted) (RGD1307569_predicted), mRNA [XM_340966]		FALSE
A_44_P653701	TC606396	TC606396	Q2DT43_9DELT (Q2DT43) Flagellar biosynthesis protein FlhA, partial (3%) [TC606396]		FALSE
A_44_P213149	ENSRNOT00000023698	Mastl_predicted	PREDICTED: Rattus norvegicus microtubule associated serine [XM_225629]		FALSE
A_44_P899616	ENSRNOT00000016152	RGD1560913_predicted	AGENCOURT_50143251 NCI_CGAP_Pr50 Rattus norvegicus cDNA clone IMAGE:7939308 5', mRNA sequence [DN932465]		FALSE
A_43_P11472	NM_012580	Hmox1	Rattus norvegicus heme oxygenase (decycling) 1 (Hmox1), mRNA [NM_012580]	NM_012580	FALSE
A_44_P1024773	XM_216934	RGD1561749_predicted	PREDICTED: Rattus norvegicus similar to hypothetical protein MGC5528 (predicted) (RGD1561749_predicted), mRNA [XM_216934]	XM_216934	FALSE
A_42_P582056	NM_021664	Dnase2b	Rattus norvegicus deoxyribonuclease II beta (Dnase2b), mRNA [NM_021664]	NM_021664	FALSE
A_43_P17083	CB547915	CB547915	CB547915 AMGNNUC:NRHY1-00001-D7-Z W Rat hypothalamus (10480) Rattus norvegicus cDNA clone nrhy1-00001-d7, mRNA sequence [CB547915]	CB547915	FALSE
A_42_P695401	NM_031530	Ccl2	Rattus norvegicus chemokine (C-C motif) ligand 2 (Ccl2), mRNA [NM_031530]	NM_031530	FALSE
A_44_P480157	ENSRNOT00000003789	Kif4	Kinesin-like protein KIF4 (Fragment). [Source:Uniprot/SPTREMBL;Acc:Q9WV61] [ENSRNOT00000003789]		FALSE
A_44_P261444	XM_343065	Nfkbia	PREDICTED: Rattus norvegicus nuclear factor of kappa light chain gene enhancer in B-cells inhibitor, alpha (Nfkbia), mRNA [XM_343065]	XM_343065	FALSE
A_42_P527141	NM_031633	Foxm1	Rattus norvegicus forkhead box M1 (Foxm1), mRNA [NM_031633]	NM_031633	FALSE
A_44_P286409	XM_236477	Ttk_predicted	PREDICTED: Rattus norvegicus Ttk protein kinase (predicted) (Ttk_predicted), mRNA [XM_236477]	XM_236477	FALSE
A_42_P626008	NM_001004264	Traf4af1	Rattus norvegicus TRAF4 associated factor 1 (Traf4af1), mRNA [NM_001004264]	NM_001004264	FALSE
A_44_P868440	TC581271	TC581271			FALSE
A_44_P285463	NM_031699	Cldn1	Rattus norvegicus claudin 1 (Cldn1), mRNA [NM_031699]	NM_031699	FALSE
A_44_P200539	XM_234039	Cbll1_predicted	PREDICTED: Rattus norvegicus Casitas B-lineage lymphoma-like 1 (predicted) (Cbll1_predicted), mRNA [XM_234039]	XM_234039	FALSE
A_44_P463313	NM_017100	Plk1	Rattus norvegicus polo-like kinase 1 (Drosophila) (Plk1), mRNA [NM_017100]	NM_017100	FALSE
A_43_P16153	ENSRNOT00000006235	Nek2	NIMA related kinase 2 (Fragment). [Source:Uniprot/SPTREMBL;Acc:Q91XQ1] [ENSRNOT00000006235]		FALSE
A_44_P258497	NM_001025144	Hrmt1l1	Rattus norvegicus HMT1 hnRNP methyltransferase-like 1 (S. cerevisiae) (Hrmt1l1), mRNA [NM_001025144]	NM_001025144	FALSE
A_44_P961032	TC599726	TC599726			FALSE
A_44_P614154	BE110237	BE110237	UI-R-CA0-axk-f-09-0-UI.s1 UI-R-CA0 Rattus norvegicus cDNA clone UI-R-CA0-axk-f-09-0-UI 3', mRNA sequence [BE110237]	BE110237	FALSE
A_44_P958487	AI136348	AI136348	AI136348 UI-R-C2p-od-a-04-0-UI.s1 UI-R-C2p Rattus norvegicus cDNA clone UI-R-C2p-od-a-04-0-UI 3', mRNA sequence [AI136348]	AI136348	FALSE
A_44_P764622	TC600845	TC600845	RNEP3ALPH EP3alpha receptor {Rattus norvegicus} (exp=-1; wgp=0; cg=0), complete [TC600845]		FALSE
A_44_P207549	AW915718	AW915718	AW915718 EST347022 Normalized rat embryo, Bento Soares Rattus sp. cDNA clone RGICZ76 5' end, mRNA sequence [AW915718]	AW915718	FALSE
A_44_P426047	NM_031533	Ugt2b	Rattus norvegicus UDP glycosyltransferase 2 family, polypeptide B (Ugt2b), mRNA [NM_031533]	NM_031533	FALSE
A_44_P376862	NM_031700	Cldn3	Rattus norvegicus claudin 3 (Cldn3), mRNA [NM_031700]	NM_031700	FALSE
A_44_P463309	NM_017100	Plk1	Rattus norvegicus polo-like kinase 1 (Drosophila) (Plk1), mRNA [NM_017100]	NM_017100	FALSE
A_44_P250368	DY316560	Tk1	AGENCOURT_66881167 NIH_MGC_367 Rattus norvegicus cDNA clone IMAGE:8373977 5', mRNA sequence [DY316560]	DY316560	FALSE
A_42_P799208	DV726678	DV726678	RVL19033 Wackym-Soares normalized rat vestibular cDNA library Rattus norvegicus cDNA 5', mRNA sequence [DV726678]	DV726678	FALSE
A_44_P386164	XM_001060954	LOC681252	PREDICTED: Rattus norvegicus similar to Myristoylated alanine-rich C-kinase substrate (MARCKS) (Protein kinase C substrate 80 kDa protein) (LOC681252), mRNA [XM_001060954]	XM_001060954	FALSE
A_44_P1024341	CD371954	CD371954	UI-R-GO0-csj-h-18-0-UI.r1 UI-R-GO0 Rattus norvegicus cDNA clone UI-R-GO0-csj-h-18-0-UI 5', mRNA sequence [CD371954]	CD371954	FALSE
A_44_P1059985	ENSRNOT00000044611	Spbc24_predicted	PREDICTED: Rattus norvegicus spindle pole body component 24 homolog (S. cerevisiae) (predicted) (Spbc24_predicted), mRNA [XM_343359]		FALSE
A_44_P310714	AF372834	AF372834	AF372834 Rattus norvegicus synaptic vesicle protein 2B (Sv2b) mRNA, complete cds [AF372834]	AF372834	FALSE
A_44_P191632	NM_020088	Odz2	Rattus norvegicus odd Oz/ten-m homolog 2 (Drosophila) (Odz2), mRNA [NM_020088]	NM_020088	FALSE
A_44_P714639	TC594809	TC594809			FALSE
A_44_P822447	ENSRNOT00000061422	RGD1565540_predicted	AGENCOURT_28451351 NIH_MGC_248 Rattus norvegicus cDNA clone IMAGE:7366758 5', mRNA sequence [CO566172]		FALSE
A_44_P760780	ENSRNOT00000017081	ENSRNOT00000017081	PREDICTED: Rattus norvegicus minichromosome maintenance deficient 3 (S. cerevisiae) (predicted) (Mcm3_predicted), mRNA [XM_236988]		FALSE
A_44_P494632	ENSRNOT00000027237	Flnc_predicted	PREDICTED: Rattus norvegicus filamin C, gamma (actin binding protein 280) (predicted) (Flnc_predicted), mRNA [XM_342653]		FALSE
A_44_P404591	NM_133621	Hod	Rattus norvegicus homeobox only domain (Hod), mRNA [NM_133621]	NM_133621	FALSE
A_44_P672457	TC591107	TC591107	Q8LCS5_ARATH (Q8LCS5) U6 snRNA-associated Sm-like protein, partial (44%) [TC591107]		FALSE
A_44_P634789	AW143623	AW143623	AW143623 EST293919 Normalized rat embryo, Bento Soares Rattus sp. cDNA clone RGIBW71 5' end, mRNA sequence [AW143623]	AW143623	FALSE
A_44_P593735	TC632928	TC632928			FALSE
A_44_P914607	ENSRNOT00000032158	Plxnd1_predicted	PREDICTED: Rattus norvegicus plexin D1 (predicted) (Plxnd1_predicted), mRNA [XM_232283]		FALSE
A_44_P654498	TC586377	TC586377			FALSE
A_43_P11686	NM_013062	Kdr	Rattus norvegicus kinase insert domain protein receptor (Kdr), mRNA [NM_013062]	NM_013062	FALSE
A_44_P196401	Y13890	RT1-Aw2	RNMHCIBAC Rattus norvegicus mRNA for mature MHC class Ib alpha chain [Y13890]	Y13890	FALSE
A_44_P976680	BC129114	LOC689399	Rattus norvegicus hypothetical protein LOC689399, mRNA (cDNA clone MGC:156753 IMAGE:7112235), complete cds [BC129114]	BC129114	FALSE
A_44_P747024	TC597353	TC597353	Q6BCZ4_MOUSE (Q6BCZ4) Fetal liver expressing gene 1, partial (3%) [TC597353]		FALSE
A_42_P467277	NM_031802	Gabbr2	Rattus norvegicus gamma-aminobutyric acid (GABA) B receptor 2 (Gabbr2), mRNA [NM_031802]	NM_031802	FALSE
A_44_P546123	ENSRNOT00000019677	Mcm5_predicted	PREDICTED: Rattus norvegicus minichromosome maintenance deficient 5, cell division cycle 46 (S. cerevisiae) (predicted) (Mcm5_predicted), mRNA [XM_226316]		FALSE
A_44_P363116	NM_138522	Gm1960	Rattus norvegicus gene model 1960, (NCBI) (Gm1960), mRNA [NM_138522]	NM_138522	FALSE
A_44_P415010	ENSRNOT00000022231	Mcm2_predicted	similar to DNA replication licensing factor MCM2 (Minichromosome maintenance protein 2 homolog) (Nuclear protein BM28) (LOC317415), mRNA [Source:RefSeq_dna;Acc:XR_006122] [ENSRNOT00000022231]		FALSE
A_44_P280963	NM_001005878	Kifc1	Rattus norvegicus kinesin family member C1 (Kifc1), mRNA [NM_001005878]	NM_001005878	FALSE
A_44_P399044	XM_001061719	LOC685491	PREDICTED: Rattus norvegicus similar to retinoblastoma binding protein 4, transcript variant 2 (LOC685491), mRNA [XM_001061719]	XM_001061719	FALSE
A_44_P189696	XM_001064803	LOC683179	PREDICTED: Rattus norvegicus similar to CG13745-PA (LOC683179), mRNA [XM_001064803]	XM_001064803	FALSE
A_44_P151459	NM_053930	Gp1bb	Rattus norvegicus glycoprotein Ib, beta polypeptide (Gp1bb), mRNA [NM_053930]	NM_053930	FALSE
A_44_P302944	NM_022175	Pem	Rattus norvegicus placentae and embryos oncofetal gene (Pem), mRNA [NM_022175]	NM_022175	FALSE
A_44_P241698	XM_221389	XM_221389	Rattus norvegicus similar to cyclin B (LOC288052), mRNA [XM_221389]	XM_221389	FALSE
A_44_P429006	NM_001044230	Lass1_predicted	Rattus norvegicus longevity assurance homolog 1 (S. cerevisiae) (predicted) (Lass1_predicted), mRNA [NM_001044230]	NM_001044230	FALSE
A_42_P711589	NM_022948	Sfxn3	Rattus norvegicus sideroflexin 3 (Sfxn3), mRNA [NM_022948]	NM_022948	FALSE
A_44_P549017	XM_219832	Aff2_predicted	PREDICTED: Rattus norvegicus AF4 [XM_219832]	XM_219832	FALSE
A_44_P1039606	NM_001024257	RGD1309383	Rattus norvegicus similar to RIKEN cDNA G630055P03 gene (RGD1309383), mRNA [NM_001024257]	NM_001024257	FALSE
A_44_P332834	XM_217737	RGD1566336_predicted	PREDICTED: Rattus norvegicus similar to RIKEN cDNA 4933440J22 (predicted) (RGD1566336_predicted), mRNA [XM_217737]	XM_217737	FALSE
A_44_P1035190	ENSRNOT00000047475	Bub1_predicted	PREDICTED: Rattus norvegicus budding uninhibited by benzimidazoles 1 homolog (S. cerevisiae) (predicted) (Bub1_predicted), mRNA [XM_215849]		FALSE
A_44_P233956	NM_173124	Cyp4f5	Rattus norvegicus cytochrome P450 4F5 (Cyp4f5), mRNA [NM_173124]	NM_173124	FALSE
A_44_P178048	ENSRNOT00000015387	Tiparp_predicted	Rattus norvegicus similar to hypothetical protein FLJ22693 (LOC310467), mRNA [XM_227217]		FALSE
A_44_P416938	NM_031778	Kcns3	Rattus norvegicus potassium voltage-gated channel, delayed-rectifier, subfamily S, member 3 (Kcns3), mRNA [NM_031778]	NM_031778	FALSE
A_42_P791677	NM_017123	Areg	Rattus norvegicus amphiregulin (Areg), mRNA [NM_017123]	NM_017123	FALSE
A_44_P229122	NM_001044224	Spag5	Rattus norvegicus sperm associated antigen 5 (Spag5), mRNA [NM_001044224]	NM_001044224	FALSE
A_44_P759995	XM_001065985	LOC683447	PREDICTED: Rattus norvegicus similar to Tumor necrosis factor receptor superfamily member 23 precursor (Tumor necrosis factor receptor p60 homolog 1) (TNF receptor family member SOB) (Decoy TRAIL receptor 1) (TNF receptor homolog 1) (LOC683447), mRNA...	XM_001065985	FALSE
A_44_P157134	ENSRNOT00000010894	Anxa13_predicted	PREDICTED: Rattus norvegicus annexin A13 (predicted) (Anxa13_predicted), mRNA [XM_343245]		FALSE
A_44_P108504	CB545011	CB545011	CB545011 AMGNNUC:NRHY5-00136-B1-A W Rat hypothalamus (10471) Rattus norvegicus cDNA clone nrhy5-00136-b1 5', mRNA sequence [CB545011]	CB545011	FALSE
A_44_P325522	NM_053905	Lmnb1	Rattus norvegicus lamin B1 (Lmnb1), mRNA [NM_053905]	NM_053905	FALSE
A_44_P356513	ENSRNOT00000024245	RGD1306601_predicted	PREDICTED: Rattus norvegicus similar to cDNA sequence BC019755 (predicted) (RGD1306601_predicted), mRNA [XM_230527]		FALSE
A_42_P707230	NM_017132	Rcn2	Rattus norvegicus reticulocalbin 2 (Rcn2), mRNA [NM_017132]	NM_017132	FALSE
A_44_P329712	S63167	S63167	3 beta-hydroxysteroid dehydrogenase isomerase type II.2 [rats, liver, mRNA, 2675 nt]. [S63167]	S63167	FALSE
A_44_P462661	NM_022194	Il1rn	Rattus norvegicus interleukin 1 receptor antagonist (Il1rn), mRNA [NM_022194]	NM_022194	FALSE
A_44_P1056100	ENSRNOT00000051612	Ttk_predicted	Q3TPW2_MOUSE (Q3TPW2) 12 days embryo spinal cord cDNA, RIKEN full-length enriched library, clone:C530012F18 product:Ttk protein kinase, full insert sequence, partial (43%) [TC638355]		FALSE
A_44_P470398	AI179391	AI179391	AI179391 EST223092 Normalized rat spleen, Bento Soares Rattus sp. cDNA clone RSPCG58 3' end, mRNA sequence [AI179391]	AI179391	FALSE
A_44_P206292	XM_216266	XM_216266	Rattus norvegicus similar to Gene rich cluster, C8 gene (LOC297594), mRNA [XM_216266]	XM_216266	FALSE
A_43_P20126	ENSRNOT00000025129	LOC684611	PREDICTED: Rattus norvegicus similar to centromere autoantigen H (LOC684611), mRNA [XM_001071235]		FALSE
A_44_P652899	NM_178105	Gpm6a	Rattus norvegicus glycoprotein m6a (Gpm6a), mRNA [NM_178105]	NM_178105	FALSE
A_43_P13282	NM_138510	Akr1c18	Rattus norvegicus aldo-keto reductase family 1, member C18 (Akr1c18), mRNA [NM_138510]	NM_138510	FALSE
A_44_P793558	TC599526	TC599526			FALSE
A_43_P17507	BM386675	BM386675	UI-R-CN1-cjg-n-07-0-UI.s1 UI-R-CN1 Rattus norvegicus cDNA clone UI-R-CN1-cjg-n-07-0-UI 3', mRNA sequence [BM386675]	BM386675	FALSE
A_44_P715240	XM_213732	RGD1562847_predicted	PREDICTED: Rattus norvegicus similar to paired immunoglobin-like type 2 receptor alpha (predicted) (RGD1562847_predicted), mRNA [XM_213732]	XM_213732	FALSE
A_44_P507571	ENSRNOT00000020014	Ccne1	G1/S-specific cyclin-E1. [Source:Uniprot/SWISSPROT;Acc:P39949] [ENSRNOT00000020014]		FALSE
A_44_P1036534	NM_001017377	Paqr4	Rattus norvegicus progestin and adipoQ receptor family member IV (Paqr4), mRNA [NM_001017377]	NM_001017377	FALSE
A_44_P929443	TC605414	TC605414			FALSE
A_43_P18374	ENSRNOT00000014125	Plek2_predicted	PREDICTED: Rattus norvegicus pleckstrin 2 (predicted) (Plek2_predicted), mRNA [XM_234329]		FALSE
A_44_P976687	ENSRNOT00000058235	ENSRNOT00000058235	PREDICTED: Rattus norvegicus hypothetical protein LOC681870 (LOC681870), mRNA [XM_001058771]		FALSE
A_44_P970110	AW253396	AW253396	AW253396 UI-R-BJ0-aen-d-08-0-UI.s1 UI-R-BJ0 Rattus norvegicus cDNA clone UI-R-BJ0-aen-d-08-0-UI 3', mRNA sequence [AW253396]	AW253396	FALSE
A_44_P1048687	AW920967	AW920967	AW920967 EST352271 Rat gene index, normalized rat, norvegicus, Bento Soares Rattus norvegicus cDNA clone RGIHK44 5' end, mRNA sequence [AW920967]	AW920967	FALSE
A_43_P17687	NM_001004424	Tacc3	Rattus norvegicus transforming, acidic coiled-coil containing protein 3 (Tacc3), mRNA [NM_001004424]	NM_001004424	FALSE
A_42_P545943	NM_019291	Ca2	Rattus norvegicus carbonic anhydrase 2 (Ca2), mRNA [NM_019291]	NM_019291	FALSE
A_44_P168482	XM_341312	Mrpl52_predicted	PREDICTED: Rattus norvegicus mitochondrial ribosomal protein L52 (predicted), transcript variant 2 (Mrpl52_predicted), mRNA [XM_341312]	XM_341312	FALSE
A_42_P759524	NM_022957	Serpina5	Rattus norvegicus serine (or cysteine) peptidase inhibitor, clade A, member 5 (Serpina5), mRNA [NM_022957]	NM_022957	FALSE
A_42_P459349	ENSRNOT00000005664	RGD1311939_predicted	PREDICTED: Rattus norvegicus similar to AI115348 protein (predicted) (RGD1311939_predicted), mRNA [XM_233838]		FALSE
A_43_P15106	ENSRNOT00000056074	ENSRNOT00000056074	E2f8 protein (Fragment). [Source:Uniprot/SPTREMBL;Acc:Q4FZV5] [ENSRNOT00000056074]		FALSE
A_43_P23215	NM_001025737	Smpdl3b	Rattus norvegicus sphingomyelin phosphodiesterase, acid-like 3B (Smpdl3b), mRNA [NM_001025737]	NM_001025737	FALSE
A_42_P708181	ENSRNOT00000047692	Kntc1_predicted	PREDICTED: Rattus norvegicus kinetochore associated 1 (predicted) (Kntc1_predicted), mRNA [XM_222157]		FALSE
A_44_P265366	XM_235691	Espl1_predicted	PREDICTED: Rattus norvegicus extra spindle poles like 1 (S. cerevisiae) (predicted) (Espl1_predicted), mRNA [XM_235691]	XM_235691	FALSE
A_44_P1042711	ENSRNOT00000033784	Kif20a_predicted	Rattus norvegicus similar to rabkinesin-6 (LOC361308), mRNA [XM_341592]		FALSE
A_44_P744063	DY316911	DY316911	AGENCOURT_66890059 NIH_MGC_365 Rattus norvegicus cDNA clone IMAGE:8361591 5', mRNA sequence [DY316911]	DY316911	FALSE
A_44_P915194	TC600511	TC600511			FALSE
A_44_P252517	NM_173149	Havcr1	Rattus norvegicus kidney injury molecule 1 (Havcr1), mRNA [NM_173149]	NM_173149	FALSE
A_44_P992578	NM_001025740	Rrm2	Rattus norvegicus ribonucleotide reductase M2 (Rrm2), mRNA [NM_001025740]	NM_001025740	FALSE
A_44_P309266	NM_001079937	Pbk_predicted	Rattus norvegicus PDZ binding kinase (predicted) (Pbk_predicted), mRNA [NM_001079937]	NM_001079937	FALSE
A_44_P958894	NM_001013941	LOC298795	Rattus norvegicus similar to 14-3-3 protein sigma (LOC298795), mRNA [NM_001013941]	NM_001013941	FALSE
A_44_P313652	M10094	RT1-Aw2	Rat MHC class I truncated cell surface antigen mRNA. [M10094]	M10094	FALSE
A_44_P447957	ENSRNOT00000029049	ENSRNOT00000029049	PREDICTED: Rattus norvegicus aldo-keto reductase family 1, member C12 (predicted) (Akr1c12_predicted), mRNA [XM_341549]		FALSE
A_44_P1010816	ENSRNOT00000020637	RGD1310784_predicted	PREDICTED: Rattus norvegicus similar to RIKEN cDNA 2810433K01 (predicted) (RGD1310784_predicted), mRNA [XM_214527]		FALSE
A_44_P238237	NM_012531	Comt	Rattus norvegicus catechol-O-methyltransferase (Comt), mRNA [NM_012531]	NM_012531	FALSE
A_42_P780613	NM_181370	Hs3st2	Rattus norvegicus heparan sulfate (glucosamine) 3-O-sulfotransferase 2 (Hs3st2), mRNA [NM_181370]	NM_181370	FALSE
A_43_P11861	NM_017210	Dio3	Rattus norvegicus deiodinase, iodothyronine, type III (Dio3), mRNA [NM_017210]	NM_017210	FALSE
A_44_P947743	XM_218313	Gpr126_predicted	PREDICTED: Rattus norvegicus G protein-coupled receptor 126 (predicted) (Gpr126_predicted), mRNA [XM_218313]	XM_218313	FALSE
A_44_P425143	NM_022797	Grin2d	Rattus norvegicus glutamate receptor, ionotropic, N-methyl D-aspartate 2D (Grin2d), mRNA [NM_022797]	NM_022797	FALSE
A_44_P364678	BF550568	BF550568	BF550568 UI-R-C0-jl-b-08-0-UI.r1 UI-R-C0 Rattus norvegicus cDNA clone UI-R-C0-jl-b-08-0-UI 5', mRNA sequence [BF550568]	BF550568	FALSE
A_44_P945669	NM_001025768	LOC499933	Rattus norvegicus similar to RIKEN cDNA 1700022L09 (LOC499933), mRNA [NM_001025768]	NM_001025768	FALSE
A_44_P510940	ENSRNOT00000038176	ENSRNOT00000038176	PREDICTED: Rattus norvegicus antigen identified by monoclonal antibody Ki-67 (predicted) (Mki67_predicted), mRNA [XM_225460]		FALSE
A_44_P1050889	NM_001011933	Mlstd2	Rattus norvegicus male sterility domain containing 2 (Mlstd2), mRNA [NM_001011933]	NM_001011933	FALSE
A_44_P372254	NM_053372	Slpi	Rattus norvegicus secretory leukocyte peptidase inhibitor (Slpi), mRNA [NM_053372]	NM_053372	FALSE
A_43_P13176	NM_133406	Agpat4	Rattus norvegicus 1-acylglycerol-3-phosphate O-acyltransferase 4 (lysophosphatidic acid acyltransferase, delta) (Agpat4), mRNA [NM_133406]	NM_133406	FALSE
A_44_P465608	AA957183	AA957183	AA957183 UI-R-E1-fp-f-07-0-UI.s1 UI-R-E1 Rattus norvegicus cDNA clone UI-R-E1-fp-f-07-0-UI 3', mRNA sequence [AA957183]	AA957183	FALSE
A_44_P504261	NM_001014102	RGD1309930	Rattus norvegicus similar to 2810022L02Rik protein (RGD1309930), mRNA [NM_001014102]	NM_001014102	FALSE
A_44_P563970	TC603075	TC603075			FALSE
A_44_P716356	TC622323	TC622323	Q6BDL9_TRIMT (Q6BDL9) Endonuclease (Fragment), partial (8%) [TC622323]		FALSE
A_42_P794130	NM_171993	Cdc20	Rattus norvegicus cell division cycle 20 homolog (S. cerevisiae) (Cdc20), mRNA [NM_171993]	NM_171993	FALSE
A_44_P824585	TC604350	TC604350	Q4E807_9RICK (Q4E807) NADH dehydrogenase I, J subunit , partial (5%) [TC604350]		FALSE
A_42_P829301	NM_175758	Slc1a5	Rattus norvegicus solute carrier family 1 (neutral amino acid transporter), member 5 (Slc1a5), mRNA [NM_175758]	NM_175758	FALSE
A_44_P1018289	BF551187	BF551187	BF551187 UI-R-C0-hv-d-02-0-UI.r1 UI-R-C0 Rattus norvegicus cDNA clone UI-R-C0-hv-d-02-0-UI 5', mRNA sequence [BF551187]	BF551187	FALSE
A_43_P15961	NM_001077356	Rbclca2	Rattus norvegicus calcium-activated chloride channel (Rbclca2), mRNA [NM_001077356]	NM_001077356	FALSE
A_42_P650571	XM_001066817	P4ha3	PREDICTED: Rattus norvegicus procollagen-proline, 2-oxoglutarate 4-dioxygenase (proline 4-hydroxylase), alpha polypeptide III (P4ha3), mRNA [XM_001066817]	XM_001066817	FALSE
A_44_P374638	NM_024391	Hsd17b2	Rattus norvegicus hydroxysteroid (17-beta) dehydrogenase 2 (Hsd17b2), mRNA [NM_024391]	NM_024391	FALSE
A_44_P513530	ENSRNOT00000021308	RGD1565583_predicted	PREDICTED: Rattus norvegicus similar to Protein C20orf129 homolog (predicted) (RGD1565583_predicted), mRNA [XM_230807]		FALSE
A_44_P349113	A_44_P349113	A_44_P349113			FALSE
A_42_P556829	NM_053738	Wif1	Rattus norvegicus Wnt inhibitory factor 1 (Wif1), mRNA [NM_053738]	NM_053738	FALSE
A_42_P656837	NM_080688	Plcd4	Rattus norvegicus phospholipase C, delta 4 (Plcd4), mRNA [NM_080688]	NM_080688	FALSE
A_44_P1023637	NM_001007006	Dusp13	Rattus norvegicus dual specificity phosphatase 13 (Dusp13), mRNA [NM_001007006]	NM_001007006	FALSE
A_44_P304323	NM_031116	Ccl5	Rattus norvegicus chemokine (C-C motif) ligand 5 (Ccl5), mRNA [NM_031116]	NM_031116	FALSE
A_44_P885558	TC597670	TC597670	Q8R4C3_CRIGR (Q8R4C3) Csr1, partial (40%) [TC597670]		FALSE
A_42_P757258	XM_220055	Mphosph1_predicted	PREDICTED: Rattus norvegicus M-phase phosphoprotein 1 (predicted) (Mphosph1_predicted), mRNA [XM_220055]	XM_220055	FALSE
A_44_P260072	NM_012687	Tbxas1	Rattus norvegicus thromboxane A synthase 1 (Tbxas1), mRNA [NM_012687]	NM_012687	FALSE
A_44_P525324	ENSRNOT00000056543	RGD1309107	PREDICTED: Rattus norvegicus similar to RIKEN cDNA 6530401L14 gene (RGD1309107), mRNA [XM_230459]		FALSE
A_42_P618217	NM_130752	Fgf21	Rattus norvegicus fibroblast growth factor 21 (Fgf21), mRNA [NM_130752]	NM_130752	FALSE
A_44_P522136	AI229412	AI229412	AI229412 EST226107 Normalized rat embryo, Bento Soares Rattus sp. cDNA clone REMCG02 3' end, mRNA sequence [AI229412]	AI229412	FALSE
A_44_P378799	NM_013104	Igfbp6	Rattus norvegicus insulin-like growth factor binding protein 6 (Igfbp6), mRNA [NM_013104]	NM_013104	FALSE
A_42_P813567	NM_031841	Scd2	Rattus norvegicus stearoyl-Coenzyme A desaturase 2 (Scd2), mRNA [NM_031841]	NM_031841	FALSE
A_44_P372810	NM_001025673	LOC306464	Rattus norvegicus similar to myeloid leukemia factor 1 interacting protein (LOC306464), mRNA [NM_001025673]	NM_001025673	FALSE
A_44_P824215	TC627397	TC627397			FALSE
A_44_P822839	TC594281	TC594281			FALSE
A_44_P518500	ENSRNOT00000024796	Racgap1_predicted	PREDICTED: Rattus norvegicus Rac GTPase-activating protein 1 (predicted) (Racgap1_predicted), mRNA [XM_235650]		FALSE
A_44_P304009	XM_574627	RGD1560913_predicted	PREDICTED: Rattus norvegicus similar to expressed sequence AW413625 (predicted) (RGD1560913_predicted), mRNA [XM_574627]	XM_574627	FALSE
A_44_P544351	NM_022534	Tcn2	Rattus norvegicus transcobalamin 2 (Tcn2), mRNA [NM_022534]	NM_022534	FALSE
A_44_P458878	NM_213561	Tcf19	Rattus norvegicus transcription factor 19 (Tcf19), mRNA [NM_213561]	NM_213561	FALSE
A_44_P563496	TC641572	TC641572			FALSE
A_44_P296063	BF546967	BF546967	BF546967 UI-R-C1-ki-d-06-0-UI.r1 UI-R-C1 Rattus norvegicus cDNA clone UI-R-C1-ki-d-06-0-UI 5', mRNA sequence [BF546967]	BF546967	FALSE
A_44_P325479	NM_171991	Ccnb1	Rattus norvegicus cyclin B1 (Ccnb1), mRNA [NM_171991]	NM_171991	FALSE
A_44_P608167	XM_001074467	LOC690442	PREDICTED: Rattus norvegicus hypothetical protein LOC690442 (LOC690442), mRNA [XM_001074467]	XM_001074467	FALSE
A_43_P18241	XM_224859	XM_224859	Rattus norvegicus similar to hypothetical protein FLJ23468 (LOC306464), mRNA [XM_224859]	XM_224859	FALSE
A_43_P11261	XM_234572	RGD1309696_predicted	PREDICTED: Rattus norvegicus similar to KIAA2019 protein (predicted) (RGD1309696_predicted), mRNA [XM_234572]	XM_234572	FALSE
A_44_P524326	XM_235650	Racgap1_predicted	PREDICTED: Rattus norvegicus Rac GTPase-activating protein 1 (predicted) (Racgap1_predicted), mRNA [XM_235650]	XM_235650	FALSE
A_44_P562251	XM_343124	Luzp5_predicted	PREDICTED: Rattus norvegicus leucine zipper protein 5 (predicted) (Luzp5_predicted), mRNA [XM_343124]	XM_343124	FALSE
A_44_P588937	AW142896	AW142896	AW142896 EST293187 Normalized rat placenta, Bento Soares Rattus sp. cDNA clone RGIAZ08 5' end, mRNA sequence [AW142896]	AW142896	FALSE
A_42_P481816	NM_001004245	Esam	Rattus norvegicus endothelial cell adhesion molecule (Esam), mRNA [NM_001004245]	NM_001004245	FALSE
A_42_P562617	ENSRNOT00000010001	Irf5_predicted	Rattus norvegicus similar to interferon regulatory factor 5 (LOC296953), mRNA [XM_216105]		FALSE
A_44_P354699	BE099658	BE099658	BE099658 UI-R-BJ1-atp-h-01-0-UI.s1 UI-R-BJ1 Rattus norvegicus cDNA clone UI-R-BJ1-atp-h-01-0-UI 3', mRNA sequence [BE099658]	BE099658	FALSE
A_44_P788634	XM_001056324	RGD1565148_predicted	PREDICTED: Rattus norvegicus similar to melanoma associated antigen (mutated) 1-like 1 (predicted) (RGD1565148_predicted), mRNA [XM_001056324]	XM_001056324	FALSE
A_44_P365584	U04317	Il1rl1	Rattus norvegicus Fit-1M (Fit-1) mRNA, complete cds. [U04317]	U04317	FALSE
A_44_P255109	NM_001034083	Snn	Rattus norvegicus stannin (Snn), mRNA [NM_001034083]	NM_001034083	FALSE
A_44_P1042372	NM_001005878	Kifc1	Rattus norvegicus kinesin family member C1 (Kifc1), mRNA [NM_001005878]	NM_001005878	FALSE
A_44_P384260	NM_021595	Ninj2	Rattus norvegicus ninjurin 2 (Ninj2), mRNA [NM_021595]	NM_021595	FALSE
A_44_P443479	NM_001007752	Mns1	Rattus norvegicus meiosis-specific nuclear structural protein 1 (Mns1), mRNA [NM_001007752]	NM_001007752	FALSE
A_42_P549271	XM_219938	Mrpl43_predicted	PREDICTED: Rattus norvegicus mitochondrial ribosomal protein L43 (predicted) (Mrpl43_predicted), mRNA [XM_219938]	XM_219938	FALSE
A_44_P378322	AA858768	AA858768	AA858768 UI-R-A0-bb-g-02-0-UI.s1 UI-R-A0 Rattus norvegicus cDNA clone UI-R-A0-bb-g-02-0-UI 3' similar to gb [AA858768]	AA858768	FALSE
A_44_P231935	ENSRNOT00000056432	RGD1563603_predicted	PREDICTED: Rattus norvegicus similar to DNA repair protein RAD51 homolog 1 (predicted) (RGD1563603_predicted), mRNA [XM_575211]		FALSE
A_42_P568943	XM_217167	RGD1311874_predicted	PREDICTED: Rattus norvegicus hypothetical LOC300751 (predicted) (RGD1311874_predicted), mRNA [XM_217167]	XM_217167	FALSE
A_44_P1021644	ENSRNOT00000057386	ENSRNOT00000057386	Col4a1 protein (Fragment). [Source:Uniprot/SPTREMBL;Acc:Q5FWY9] [ENSRNOT00000057386]		FALSE
A_44_P533786	NM_053749	Aurkb	Rattus norvegicus aurora kinase B (Aurkb), mRNA [NM_053749]	NM_053749	FALSE
A_44_P623115	XM_213381	Slc43a2_predicted	PREDICTED: Rattus norvegicus solute carrier family 43, member 2 (predicted) (Slc43a2_predicted), mRNA [XM_213381]	XM_213381	FALSE
A_44_P244338	NM_022937	Doc2a	Rattus norvegicus double C2, alpha (Doc2a), mRNA [NM_022937]	NM_022937	FALSE
A_44_P177434	NM_178105	Gpm6a	Rattus norvegicus glycoprotein m6a (Gpm6a), mRNA [NM_178105]	NM_178105	FALSE
A_44_P549494	NM_013069	Cd74	Rattus norvegicus CD74 antigen (invariant polypeptide of major histocompatibility complex, class II antigen-associated) (Cd74), mRNA [NM_013069]	NM_013069	FALSE
A_44_P868418	AI043758	AI043758	AI043758 UI-R-C0-jm-b-11-0-UI.s1 UI-R-C0 Rattus norvegicus cDNA clone UI-R-C0-jm-b-11-0-UI 3', mRNA sequence [AI043758]	AI043758	FALSE
A_44_P203416	NM_053917	Inpp4b	Rattus norvegicus inositol polyphosphate-4-phosphatase, type II (Inpp4b), mRNA [NM_053917]	NM_053917	FALSE
A_44_P466757	XM_217153	RGD1564007_predicted	PREDICTED: Rattus norvegicus similar to HCV NS3-transactivated protein 2 (predicted) (RGD1564007_predicted), mRNA [XM_217153]	XM_217153	FALSE
A_44_P824731	TC636568	TC636568			FALSE
A_42_P619403	ENSRNOT00000025705	RGD1309879	Protein FAM89A. [Source:Uniprot/SWISSPROT;Acc:Q6Q0N2] [ENSRNOT00000025705]		FALSE
A_43_P10723	ENSRNOT00000010406	Bub1b	Cell cycle checkpoint protein kinase Bub1 (Fragment). [Source:Uniprot/SPTREMBL;Acc:O35822] [ENSRNOT00000010406]		FALSE
A_43_P14796	XM_001063452	LOC682861	PREDICTED: Rattus norvegicus similar to adenomatosis polyposis coli down-regulated 1 (LOC682861), mRNA [XM_001063452]	XM_001063452	FALSE
A_42_P607092	NM_001011987	Glipr1	Rattus norvegicus GLI pathogenesis-related 1 (glioma) (Glipr1), mRNA [NM_001011987]	NM_001011987	FALSE
A_44_P995681	XM_342828	Melk_predicted	PREDICTED: Rattus norvegicus maternal embryonic leucine zipper kinase (predicted) (Melk_predicted), mRNA [XM_342828]	XM_342828	FALSE
A_43_P22672	XM_222932	Exo1_predicted	PREDICTED: Rattus norvegicus exonuclease 1 (predicted) (Exo1_predicted), mRNA [XM_222932]	XM_222932	FALSE
A_43_P13086	NM_080780	P2rx5	Rattus norvegicus purinergic receptor P2X, ligand-gated ion channel, 5 (P2rx5), mRNA [NM_080780]	NM_080780	FALSE
A_43_P20416	ENSRNOT00000010730	Sync_predicted	PREDICTED: Rattus norvegicus syncoilin (predicted) (Sync_predicted), mRNA [XM_342925]		FALSE
A_44_P181560	AA874934	AA874934	AA874934 UI-R-E0-ci-c-05-0-UI.s1 UI-R-E0 Rattus norvegicus cDNA clone UI-R-E0-ci-c-05-0-UI 3' similar to gi [AA874934]	AA874934	FALSE
A_44_P543611	XM_344411	XM_344411	Rattus norvegicus similar to ribosomal protein L23a; 60S ribosomal protein L23a; melanoma differentiation-associated gene 20 (LOC364391), mRNA [XM_344411]	XM_344411	FALSE
A_42_P574859	NM_053469	Hamp	Rattus norvegicus hepcidin antimicrobial peptide (Hamp), mRNA [NM_053469]	NM_053469	FALSE
A_44_P480285	NM_134472	Kif2c	Rattus norvegicus kinesin family member 2C (Kif2c), transcript variant 2, mRNA [NM_134472]	NM_134472	FALSE
A_44_P477555	NM_201418	Ns5atp9	Rattus norvegicus NS5A (hepatitis C virus) transactivated protein 9 (Ns5atp9), mRNA [NM_201418]	NM_201418	FALSE
A_44_P223446	ENSRNOT00000022231	Mcm2_predicted	similar to DNA replication licensing factor MCM2 (Minichromosome maintenance protein 2 homolog) (Nuclear protein BM28) (LOC317415), mRNA [Source:RefSeq_dna;Acc:XR_006122] [ENSRNOT00000022231]		FALSE
A_44_P653221	CA511571	CA511571	UI-R-FJ0-cpy-k-17-0-UI.r1 UI-R-FJ0 Rattus norvegicus cDNA clone UI-R-FJ0-cpy-k-17-0-UI 5', mRNA sequence [CA511571]	CA511571	FALSE
A_44_P386633	NM_145785	Hdgfrp3	Rattus norvegicus hepatoma-derived growth factor, related protein 3 (Hdgfrp3), mRNA [NM_145785]	NM_145785	FALSE
A_44_P470824	NM_001011930	Trip13	Rattus norvegicus thyroid hormone receptor interactor 13 (Trip13), mRNA [NM_001011930]	NM_001011930	FALSE
A_43_P19907	NM_001012125	Loxl1	Rattus norvegicus lysyl oxidase-like 1 (Loxl1), mRNA [NM_001012125]	NM_001012125	FALSE
A_44_P730320	XM_342220	Ect2_predicted	PREDICTED: Rattus norvegicus ect2 oncogene (predicted) (Ect2_predicted), mRNA [XM_342220]	XM_342220	FALSE
A_44_P277264	ENSRNOT00000013191	Skil	PREDICTED: Rattus norvegicus SKI-like, transcript variant 1 (Skil), mRNA [XM_001057072]		FALSE
A_44_P250371	A_44_P250371	A_44_P250371			FALSE
A_43_P12819	NM_053480	Pola2	Rattus norvegicus polymerase (DNA directed), alpha 2 (Pola2), mRNA [NM_053480]	NM_053480	FALSE
A_44_P636717	XM_001062312	LOC685106	PREDICTED: Rattus norvegicus similar to ribosomal protein L6 (LOC685106), mRNA [XM_001062312]	XM_001062312	FALSE
A_44_P590784	NM_001025768	LOC499933	Rattus norvegicus similar to RIKEN cDNA 1700022L09 (LOC499933), mRNA [NM_001025768]	NM_001025768	FALSE
A_43_P22864	XM_216497	XM_216497	Rattus norvegicus similar to RAD54 (LOC298429), mRNA [XM_216497]	XM_216497	FALSE
A_44_P461544	NM_001009470	Ccnb2	Rattus norvegicus cyclin B2 (Ccnb2), mRNA [NM_001009470]	NM_001009470	FALSE
A_44_P470884	ENSRNOT00000017532	Prc1_predicted	PREDICTED: Rattus norvegicus protein regulator of cytokinesis 1 (predicted) (Prc1_predicted), mRNA [XM_218820]		FALSE
A_44_P142724	ENSRNOT00000017081	ENSRNOT00000017081	PREDICTED: Rattus norvegicus minichromosome maintenance deficient 3 (S. cerevisiae) (predicted) (Mcm3_predicted), mRNA [XM_236988]		FALSE
A_44_P513360	ENSRNOT00000012985	Cdkn3_predicted	PREDICTED: Rattus norvegicus cyclin-dependent kinase inhibitor 3 (predicted) (Cdkn3_predicted), mRNA [XM_214152]		FALSE
A_44_P1023801	ENSRNOT00000037028	Kif23_predicted	PREDICTED: Rattus norvegicus kinesin family member 23 (predicted) (Kif23_predicted), mRNA [XM_236313]		FALSE
A_44_P777805	TC617332	TC617332	Q2ZPV1_SHEPU (Q2ZPV1) Conserved domain protein precursor, partial (7%) [TC617332]		FALSE
A_44_P534089	NM_171991	Ccnb1	Rattus norvegicus cyclin B1 (Ccnb1), mRNA [NM_171991]	NM_171991	FALSE
A_44_P603477	XM_215737	Pla2r1_predicted	PREDICTED: Rattus norvegicus mannose receptor, C type 2 (predicted) (Mrc2_predicted), mRNA [XM_215737]	XM_215737	FALSE
A_44_P299933	ENSRNOT00000016157	ENSRNOT00000016157	PREDICTED: Rattus norvegicus similar to Condensin complex subunit 2 (Barren homolog protein 1) (Chromosome-associated protein H) (mCAP-H) (XCAP-H homolog) (LOC680089), mRNA [XM_001055639]		FALSE
A_44_P577090	A_44_P577090	A_44_P577090			FALSE
A_44_P476733	NM_017000	Nqo1	Rattus norvegicus NAD(P)H dehydrogenase, quinone 1 (Nqo1), mRNA [NM_017000]	NM_017000	FALSE
A_42_P507566	ENSRNOT00000042973	LOC299339	Rattus norvegicus similar to Tnfaip2 protein (LOC299340), mRNA [XM_216786]		FALSE
A_42_P644800	AW916183	AW916183	AW916183 EST347487 Rat gene index, normalized rat, norvegicus, Bento Soares Rattus norvegicus cDNA clone RGIDJ14 5' end, mRNA sequence [AW916183]	AW916183	FALSE
A_44_P311771	XM_342494	Bub1b	Rattus norvegicus similar to mitotic checkpoint protein kinase BUB1B (LOC362192), mRNA [XM_342494]	XM_342494	FALSE
A_44_P548676	A_44_P548676	A_44_P548676			FALSE
A_44_P285786	NP516897	NP516897	GB|AJ315457.1|CAC86438.1 pancreatic ribonuclease gamma [Rattus fuscipes] [NP516897]		FALSE
A_44_P410348	XM_216640	Card12_predicted	PREDICTED: Rattus norvegicus caspase recruitment domain family, member 12 (predicted) (Card12_predicted), mRNA [XM_216640]	XM_216640	FALSE
A_44_P1005213	NM_001012028	Cdca1	Rattus norvegicus cell division cycle associated 1 (Cdca1), mRNA [NM_001012028]	NM_001012028	FALSE
A_44_P160841	NM_138513	Calcb	Rattus norvegicus calcitonin-related polypeptide, beta (Calcb), mRNA [NM_138513]	NM_138513	FALSE
A_44_P125188	AI171355	AI171355	AI171355 EST217310 Normalized rat muscle, Bento Soares Rattus sp. cDNA clone RMUBJ63 3' end, mRNA sequence [AI171355]	AI171355	FALSE
A_42_P625157	ENSRNOT00000019644	Zfp503_predicted	PREDICTED: Rattus norvegicus zinc finger protein 503 (predicted) (Zfp503_predicted), mRNA [XM_223786]		FALSE
A_44_P176831	BG378920	BG378920	UI-R-CV1-bvu-e-07-0-UI.s1 UI-R-CV1 Rattus norvegicus cDNA clone UI-R-CV1-bvu-e-07-0-UI 3', mRNA sequence [BG378920]	BG378920	FALSE
A_44_P900584	TC608889	TC608889	Q45R58_STRFR (Q45R58) Possible transposase, partial (10%) [TC608889]		FALSE
A_44_P318323	NM_173323	LOC286989	Rattus norvegicus UDP-glucuronosyltransferase (LOC286989), mRNA [NM_173323]	NM_173323	FALSE
A_44_P379911	XM_345191	XM_345191	Rattus norvegicus similar to ribosomal protein L30 (LOC365749), mRNA [XM_345191]	XM_345191	FALSE
A_43_P11985	NM_019233	Ccl20	Rattus norvegicus chemokine (C-C motif) ligand 20 (Ccl20), mRNA [NM_019233]	NM_019233	FALSE
A_44_P436164	ENSRNOT00000029266	ENSRNOT00000029266	PREDICTED: Rattus norvegicus cytoskeleton associated protein 2 (predicted) (Ckap2_predicted), mRNA [XM_224970]		FALSE
A_43_P20133	XM_001057132	Skil	PREDICTED: Rattus norvegicus SKI-like, transcript variant 2 (Skil), mRNA [XM_001057132]	XM_001057132	FALSE
A_44_P137013	NM_172034	Fntb	Rattus norvegicus farnesyltransferase, CAAX box, beta (Fntb), mRNA [NM_172034]	NM_172034	FALSE
A_44_P1022002	NM_001007612	Ccl7	Rattus norvegicus chemokine (C-C motif) ligand 7 (Ccl7), mRNA [NM_001007612]	NM_001007612	FALSE
A_44_P155321	M67496	M67496	RATKBP Rat kallikrein-binding protein (RKBP) gene [M67496]	M67496	FALSE
A_43_P11975	NM_019203	Tsx	Rattus norvegicus testis specific X-linked gene (Tsx), mRNA [NM_019203]	NM_019203	FALSE
A_43_P16045	AB072252	AB072252	Rattus norvegicus cDNA, clone:bA7, differentially expressed in pylorus [AB072252]	AB072252	FALSE
A_44_P288015	NM_001008859	Mrps10	Rattus norvegicus mitochondrial ribosomal protein S10 (Mrps10), mRNA [NM_001008859]	NM_001008859	FALSE
A_43_P14233	NM_022391	Pttg1	Rattus norvegicus pituitary tumor-transforming 1 (Pttg1), mRNA [NM_022391]	NM_022391	FALSE
A_44_P215302	ENSRNOT00000006747	Ube2t_predicted	PREDICTED: Rattus norvegicus ubiquitin-conjugating enzyme E2T (putative) (predicted) (Ube2t_predicted), mRNA [XM_341124]		FALSE
A_44_P391296	NM_001007612	Ccl7	Rattus norvegicus chemokine (C-C motif) ligand 7 (Ccl7), mRNA [NM_001007612]	NM_001007612	FALSE
A_44_P956958	AW143890	AW143890	AW143890 EST294186 Normalized rat embryo, Bento Soares Rattus sp. cDNA clone RGICC29 5' end, mRNA sequence [AW143890]	AW143890	FALSE
A_44_P253108	NM_001009654	Spbc25	Rattus norvegicus spindle pole body component 25 homolog (S. cerevisiae) (Spbc25), mRNA [NM_001009654]	NM_001009654	FALSE
A_44_P426107	NM_173136	Akr1b8	Rattus norvegicus aldo-keto reductase family 1, member B8 (Akr1b8), mRNA [NM_173136]	NM_173136	FALSE
A_44_P259241	BI395793	BI395793	BI395793 EST531664 Rat gene index, normalized rat, norvegicus Rattus norvegicus cDNA clone RGICP08 5' end, mRNA sequence [BI395793]	BI395793	FALSE
A_44_P362016	AY325180	AY325180	Rattus norvegicus Ab2-008 mRNA, complete cds. [AY325180]	AY325180	FALSE
A_42_P603980	NM_173109	Wfdc2	Rattus norvegicus WAP four-disulfide core domain 2 (Wfdc2), mRNA [NM_173109]	NM_173109	FALSE
A_42_P635228	BF549025	BF549025	BF549025 UI-R-A0-an-g-06-0-UI.r1 UI-R-A0 Rattus norvegicus cDNA clone UI-R-A0-an-g-06-0-UI 5', mRNA sequence [BF549025]	BF549025	FALSE
A_44_P531770	NM_022183	Top2a	Rattus norvegicus topoisomerase (DNA) 2 alpha (Top2a), mRNA [NM_022183]	NM_022183	FALSE
A_44_P200431	AA965274	AA965274	AA965274 UI-R-C0-hd-c-10-0-UI.s1 UI-R-C0 Rattus norvegicus cDNA clone UI-R-C0-hd-c-10-0-UI 3', mRNA sequence [AA965274]	AA965274	FALSE
A_44_P530196	ENSRNOT00000038176	ENSRNOT00000038176	PREDICTED: Rattus norvegicus antigen identified by monoclonal antibody Ki-67 (predicted) (Mki67_predicted), mRNA [XM_225460]		FALSE
A_43_P10939	XM_217175	XM_217175	Rattus norvegicus similar to RIKEN cDNA 2810417H13 (LOC300795), mRNA [XM_217175]	XM_217175	FALSE
A_44_P114500	NM_001037210	Gipc2	Rattus norvegicus GIPC PDZ domain containing family, member 2 (Gipc2), mRNA [NM_001037210]	NM_001037210	FALSE
A_44_P515197	NM_053647	Cxcl2	Rattus norvegicus chemokine (C-X-C motif) ligand 2 (Cxcl2), mRNA [NM_053647]	NM_053647	FALSE
A_44_P975437	NM_001012022	Cldn4	Rattus norvegicus claudin 4 (Cldn4), mRNA [NM_001012022]	NM_001012022	FALSE
A_43_P15614	L25387	Pfkp	RATPHOPSHC Rattus sp. phosphofructokinase C (PFK-C) mRNA, complete cds [L25387]	L25387	FALSE
A_43_P13378	NM_139258	Bmf	Rattus norvegicus Bcl2 modifying factor (Bmf), mRNA [NM_139258]	NM_139258	FALSE
A_44_P527480	NM_053702	Ccna2	Rattus norvegicus cyclin A2 (Ccna2), mRNA [NM_053702]	NM_053702	FALSE
A_44_P276338	ENSRNOT00000004969	Mcm6	DNA replication licensing factor MCM6 (Intestinal DNA replication protein) (Fragment). [Source:Uniprot/SWISSPROT;Acc:Q62724] [ENSRNOT00000004969]		FALSE
A_44_P620208	BF549419	BF549419	UI-R-A0-bc-d-04-0-UI.r1 UI-R-A0 Rattus norvegicus cDNA clone UI-R-A0-bc-d-04-0-UI 5', mRNA sequence [BF549419]	BF549419	FALSE
A_43_P14813	DV715231	DV715231	RVL4824 Wackym-Soares normalized rat vestibular cDNA library Rattus norvegicus cDNA 5', mRNA sequence [DV715231]	DV715231	FALSE
A_44_P962711	TC622751	TC622751			FALSE
A_44_P524321	XM_001062413	Racgap1_predicted	PREDICTED: Rattus norvegicus Rac GTPase-activating protein 1 (predicted) (Racgap1_predicted), mRNA [XM_001062413]	XM_001062413	FALSE
A_44_P355488	AI178131	AI178131	AI178131 EST221794 Normalized rat placenta, Bento Soares Rattus sp. cDNA clone RPLCM49 3' end, mRNA sequence [AI178131]	AI178131	FALSE
A_44_P853326	AI059146	AI059146	UI-R-C1-lc-f-09-0-UI.s1 UI-R-C1 Rattus norvegicus cDNA clone UI-R-C1-lc-f-09-0-UI 3', mRNA sequence [AI059146]	AI059146	FALSE
A_44_P777088	ENSRNOT00000060956	Trip13	Thyroid receptor-interacting protein 13 (Thyroid hormone receptor interactor 13) (Trip-13). [Source:Uniprot/SWISSPROT;Acc:Q5XHZ9] [ENSRNOT00000060956]		FALSE
A_42_P701855	XM_230605	Slc4a11_predicted	PREDICTED: Rattus norvegicus solute carrier family 4, sodium bicarbonate transporter-like, member 11 (predicted) (Slc4a11_predicted), mRNA [XM_230605]	XM_230605	FALSE
A_44_P609103	TC638722	TC638722	KCNN1_RAT (P70606) Small conductance calcium-activated potassium channel protein 1 (SK1), complete [TC638722]		FALSE
A_44_P1016988	XM_230493	RGD1310448_predicted	PREDICTED: Rattus norvegicus similar to mKIAA1300 protein (predicted) (RGD1310448_predicted), mRNA [XM_230493]	XM_230493	FALSE
A_42_P580844	NM_019296	Cdc2a	Rattus norvegicus cell division cycle 2 homolog A (S. pombe) (Cdc2a), mRNA [NM_019296]	NM_019296	FALSE
A_44_P254613	NM_053584	Gosr1	Rattus norvegicus golgi SNAP receptor complex member 1 (Gosr1), mRNA [NM_053584]	NM_053584	FALSE
A_44_P608519	XM_575179	RGD1564664_predicted	PREDICTED: Rattus norvegicus similar to LOC387763 protein (predicted) (RGD1564664_predicted), mRNA [XM_575179]	XM_575179	FALSE
A_44_P197290	NM_021760	Col5a3	Rattus norvegicus procollagen, type V, alpha 3 (Col5a3), mRNA [NM_021760]	NM_021760	FALSE
A_44_P958682	NM_001013177	Sult1c2a	Rattus norvegicus sulfotransferase family, cytosolic, 1C, member 2a (Sult1c2a), mRNA [NM_001013177]	NM_001013177	FALSE
A_44_P404064	ENSRNOT00000015387	Tiparp_predicted	PREDICTED: Rattus norvegicus TCDD-inducible poly(ADP-ribose) polymerase (predicted) (Tiparp_predicted), mRNA [XM_227217]		FALSE
A_44_P116591	NM_134455	Cx3cl1	Rattus norvegicus chemokine (C-X3-C motif) ligand 1 (Cx3cl1), mRNA [NM_134455]	NM_134455	FALSE
A_44_P550145	NM_139192	Scd1	Rattus norvegicus stearoyl-Coenzyme A desaturase 1 (Scd1), mRNA [NM_139192]	NM_139192	FALSE
A_44_P845409	AW913993	AW913993	AW913993 EST294771 Rat gene index, normalized rat, norvegicus, Bento Soares Rattus norvegicus cDNA clone RGIZA25 5' end, mRNA sequence [AW913993]	AW913993	FALSE
A_44_P292730	NM_001013232	Rnase1_predicted	Rattus norvegicus ribonuclease, RNase A family, 1 (pancreatic) (predicted) (Rnase1_predicted), mRNA [NM_001013232]	NM_001013232	FALSE
A_43_P15737	NM_019357	Vil2	Rattus norvegicus villin 2 (Vil2), mRNA [NM_019357]	NM_019357	FALSE
A_44_P237153	NM_022274	Birc5	Rattus norvegicus baculoviral IAP repeat-containing 5 (Birc5), mRNA [NM_022274]	NM_022274	FALSE
A_42_P546708	NM_022249	Khdrbs3	Rattus norvegicus KH domain containing, RNA binding, signal transduction associated 3 (Khdrbs3), mRNA [NM_022249]	NM_022249	FALSE
A_43_P20129	NM_199253	Pcsk9	Rattus norvegicus proprotein convertase subtilisin/kexin type 9 (Pcsk9), mRNA [NM_199253]	NM_199253	FALSE
A_42_P820657	NM_053953	Il1r2	Rattus norvegicus interleukin 1 receptor, type II (Il1r2), mRNA [NM_053953]	NM_053953	FALSE
